# Supplementary material for: A fixed methane filter maximizes freshwater emissions under warming
Source: Nat Clim Chang. 2026 Jun 5;16(6):704–11. doi: 10.1038/s41558-026-02649-2 (PMC13249575; doi:10.1038/s41558-026-02649-2)
Supplement: Supplementary file 4 — All source data are provided in a single file with clearly labelled tabs. See the ‘Meta_data’ tab for detailed descriptions. [file 41558_2026_2649_MOESM4_ESM.xlsx]

## Sheet: Meta_data
Variable	Measurement	Unit
Methane emission Data (Fig. 1C, 1D)
TempC	Stream temperature	°C
K	Stream temperature	K
CH4conc_mol_m3	Measured concentration of CH4 in stream water	mol m-3
CH4sat_mol_m3	concentration of CH4 at atmospheric equilibration	mol m-3
CO2sat_mol_m3	concentration of CO2 at atmospheric equilibration	mol m-3
CO2conc_mol_m3	Measured concentration of CO2 in stream water	mol m-3
R_meas_vs_sat_at_T	Ratio of measured cocentration of CH4 in stream water to concentration at atmospheric equilibration	unitless
ln_R_meas_vs_sat_at_T	log-transformed R_meas_vs_sat_at_T	unitless
FCH4_mmol_m2_d	Flux of CH4	mmol m-2 d-1
FCO2_mmol_m2_d	Flux of CO2	mmol m-2 d-1
cent_Abs	Centred temperature	eV-1
ln_FCH4	log-transformed FCH4_mmol_m2_d	mmol m-2 d-1
FCH4_sml	Simulated physical CH4 emission	mmol m-2 d-1
ln_FCH4_sml	log-transformed FCH4_sml	mmol m-2 d-1
Auto_Heter	Autotrophy or hetertrophy	-
Methane production and oxidation data (Fig. 2A, 2B and 4A)
TempC	Stream temperature	°C
cent_Abs	Centred temperature	eV-1
lnMethGen	log-transformed methane production potential	nmol m-2 d-1
lnRatio_production	log-transformed ratio of methane production to CO2 production	unitless
ln_MethOx	log-transformed oxidation potential	nmol m-2 d-1
Diversity data (Fig. 3A and 3D)
Shannon	shannon index of methanogen or methanotroph community	unitless
TempC	Stream temperature	°C
cent_Abs	Centred temperature	eV-1
Community data (Fig. 3B, 3C, 3E and 3F)
Type	Methanogenic pathway type: Type_A for acetoclast, Type_H for hydrogenotrophy andType_M for methylotrophy; Methanotroph type: Type_I for type I methanotroph and Type_II for type II methanotroph	-
Family	Methanogen family (see Extended Data Figure 6）	count
sum_OTU_reads	OTU read number	count
rel_ab	Relative OUT read number to the total read number of the methanogen community	unitless
TempC	Stream temperature	°C
cent_Abs	Centred temperature	eV-1
arcsin_rel_ab	Arcsine-transformed rel_ab
Abundance data (Fig. 2C and 4B)
TempC	Stream temperature	°C
mcrAcopies_gdwtsed	mcrA copy number	copy g-1 DW
pmoAcopies_gdwtsed	pmoA copy number	copy g-1 DW
cent_Abs	Centred temperature	eV-1
Efficiency data (Fig. 4C and 4D)
Process_level_efficiency	Process-level oxidation efficiency (porewater CH4 turnover rate)	h-1
	System-level CH4 filter efficiency	%

## Sheet: Oxidation
Region	Stream	Repl	TempC	ln_MethOx	cent_Abs
Alaska	1	1	16	0.608945	0.286477
Alaska	1	2	16	2.00325	0.286477
Alaska	1	3	16	0.258039	0.286477
Alaska	3	1	5.9	0.733511	-1.16566
Alaska	3	2	5.9	3.37475	-1.16566
Alaska	3	3	5.9	2.06727	-1.16566
Alaska	5	2	4.2	0.797048	-1.42048
Alaska	5	3	4.2	0.703412	-1.42048
Alaska	6	1	5.6	0.0159591	-1.21041
Alaska	6	2	5.6	-2.0164	-1.21041
Alaska	6	3	5.6	-1.82163	-1.21041
Alaska	7	1	16.8	-1.00679	0.397174
Alaska	7	2	16.8	2.07697	0.397174
Alaska	7	3	16.8	2.4066	0.397174
Alaska	8	2	15.9	5.0528	0.272597
Alaska	8	3	15.9	4.90847	0.272597
Alaska	10	1	6.8	-1.22339	-1.03201
Alaska	10	2	6.8	-1.15076	-1.03201
Alaska	10	3	6.8	0.713931	-1.03201
Greenland	2	1	4	2.27634	-1.45067
Greenland	2	2	4	-1.38621	-1.45067
Greenland	2	3	4	-0.719593	-1.45067
Greenland	3	1	4.4	-0.31921	-1.39034
Greenland	3	2	4.4	-2.87225	-1.39034
Greenland	3	3	4.4	-1.21933	-1.39034
Greenland	4	1	2.8	-3.97867	-1.63269
Greenland	4	2	2.8	-7.55014	-1.63269
Greenland	4	3	2.8	-5.60904	-1.63269
Greenland	15	1	15.7	2.85161	0.244808
Greenland	15	2	15.7	3.00621	0.244808
Greenland	17	1	3.6	0.705982	-1.51117
Greenland	17	2	3.6	-2.35842	-1.51117
Greenland	17	3	3.6	1.56931	-1.51117
Iceland	1	3	15.615	1.08217	0.232986
Iceland	4	3	9.28219	1.84743	-0.667819
Iceland	5	1	14.9	2.72153	0.133265
Iceland	5	2	14.9	-0.396192	0.133265
Iceland	5	3	14.9	1.02968	0.133265
Iceland	6	1	14.9	0.622969	0.133265
Iceland	6	2	14.9	0.465893	0.133265
Iceland	6	3	14.9	-0.162305	0.133265
Iceland	7	1	5.5	-1.65392	-1.22534
Iceland	7	2	5.5	1.02185	-1.22534
Iceland	7	3	5.5	-1.39203	-1.22534
Iceland	8	1	20.2	0.92024	0.860902
Iceland	8	2	20.2	2.11271	0.860902
Iceland	8	3	20.2	2.35038	0.860902
Iceland	10	1	4.2	-4.18606	-1.42048
Iceland	10	2	4.2	1.1119	-1.42048
Iceland	10	3	4.2	0.895821	-1.42048
Iceland	12	1	13.3	0.147096	-0.0916904
Iceland	12	2	13.3	1.31407	-0.0916904
Iceland	12	3	13.3	0.00829141	-0.0916904
Iceland	14	1	9.5	-1.6774	-0.636166
Iceland	14	2	9.5	-2.15323	-0.636166
Iceland	14	3	9.5	0.899708	-0.636166
Kamchatka	10	1	21.6	-1.63237	1.04874
Kamchatka	10	2	21.6	0.152872	1.04874
Kamchatka	10	3	21.6	-0.687513	1.04874
Kamchatka	14	1	8.6	-2.63755	-0.767272
Kamchatka	14	2	8.6	-3.15968	-0.767272
Kamchatka	14	3	8.6	-3.48496	-0.767272
Kamchatka	15	1	25.1	-0.0288581	1.51062
Kamchatka	15	2	25.1	1.84742	1.51062
Kamchatka	15	3	25.1	1.08742	1.51062
Kamchatka	16	1	5.2	-4.48206	-1.27021
Kamchatka	16	2	5.2	-4.49582	-1.27021
Kamchatka	16	3	5.2	-3.11828	-1.27021
Kamchatka	18	1	12.7	-1.11889	-0.176698
Kamchatka	18	2	12.7	-0.933976	-0.176698
Kamchatka	18	3	12.7	-2.23532	-0.176698
Kamchatka	19	1	15.2	-4.19692	0.175166
Kamchatka	19	2	15.2	-3.91921	0.175166
Kamchatka	19	3	15.2	-3.62273	0.175166
Kamchatka	20	1	23.5	-3.93926	1.30082
Kamchatka	20	2	23.5	-5.84563	1.30082
Kamchatka	20	3	23.5	-3.84394	1.30082
Kamchatka	21	1	9.4	-2.39027	-0.650692
Kamchatka	21	2	9.4	-1.27691	-0.650692
Kamchatka	21	3	9.4	-1.64017	-0.650692
Svalbard	7	1	23	-0.537058	1.2348
Svalbard	7	2	23	-0.0612779	1.2348
Svalbard	7	3	23	-1.35239	1.2348
Svalbard	8	1	9	-0.253495	-0.7089
Svalbard	8	2	9	0.618087	-0.7089
Svalbard	8	3	9	0.235471	-0.7089
Svalbard	9	1	7.3	0.0797996	-0.958133
Svalbard	9	2	7.3	0.215616	-0.958133
Svalbard	9	3	7.3	-0.865114	-0.958133

## Sheet: Production
Region	Stream	Repl	TempC	lnMethGen	lnRatio_production	cent_Abs
Alaska	A1	1	16	-8.82508	-10.8331	0.286477
Alaska	A1	2	16	-6.10622	-6.66093	0.286477
Alaska	A1	3	16	-4.7855	-6.62999	0.286477
Alaska	A6	1	5.6	-6.43209	-8.56325	-1.21041
Alaska	A6	2	5.6	-5.67091	-9.29437	-1.21041
Alaska	A6	3	5.6	-5.55396	-7.04239	-1.21041
Alaska	A7	1	16.8	-5.53908	-7.42955	0.397174
Alaska	A7	2	16.8	-5.70309	-6.27622	0.397174
Alaska	A8	1	15.9	-1.02484	-3.97224	0.272597
Alaska	A8	2	15.9	-3.61164	-7.18236	0.272597
Alaska	A8	3	15.9	-2.38911	-5.684	0.272597
Alaska	A10	1	6.8	-6.26065	-6.38524	-1.03201
Alaska	A10	2	6.8	-5.61431	-6.38489	-1.03201
Alaska	A10	3	6.8	-5.46217	-6.81068	-1.03201
Greenland	G2	1	4	-2.81693	-1.06982	-1.45067
Greenland	G2	2	4	-1.88402	1.89599	-1.45067
Greenland	G2	3	4	-3.60128	-2.12114	-1.45067
Greenland	G3	1	4.4	-4.38029	-0.0466587	-1.39034
Greenland	G3	2	4.4	-6.39831	-4.10146	-1.39034
Greenland	G4	1	2.8	-4.33892	-0.113703	-1.63269
Greenland	G4	3	2.8	-6.3427	-5.89698	-1.63269
Greenland	G15	1	15.7	-2.04153	2.01719	0.244808
Greenland	G15	2	15.7	-3.14052	-1.05798	0.244808
Greenland	G15	3	15.7	-0.787452	3.79484	0.244808
Greenland	G17	1	3.6	-5.72885	-7.04359	-1.51117
Greenland	G17	3	3.6	-5.15171	0.216987	-1.51117
Iceland	I1	2	15.615	-5.01234	-2.19893	0.232986
Iceland	I4	1	9.28219	-5.34387	-2.93593	-0.667819
Iceland	I4	2	9.28219	-5.87332	-2.65444	-0.667819
Iceland	I4	3	9.28219	-5.42831	-2.43258	-0.667819
Iceland	I5	1	14.9	-2.88921	-0.075802	0.133265
Iceland	I5	2	14.9	-3.26579	-0.740061	0.133265
Iceland	I5	3	14.9	-3.71449	-0.207931	0.133265
Iceland	I7	1	5.5	-4.48458	0.120588	-1.22534
Iceland	I7	3	5.5	-6.24753	-2.74097	-1.22534
Iceland	I8	1	20.2	-3.94926	0.65591	0.860902
Iceland	I8	2	20.2	-3.11591	-0.456653	0.860902
Iceland	I8	3	20.2	-3.84961	-1.32388	0.860902
Iceland	I10	1	4.2	-4.58396	-3.50515	-1.42048
Iceland	I10	2	4.2	-4.31002	-0.803462	-1.42048
Iceland	I10	3	4.2	-5.7502	-2.93679	-1.42048
Iceland	I14	1	9.5	-4.52962	0.075554	-0.636166
Iceland	I14	2	9.5	-4.165	0.440166	-0.636166
Iceland	I14	3	9.5	-4.40683	-2.36661	-0.636166
Kamchatka	K10	1	21.6	-6.94931	-8.02465	1.04874
Kamchatka	K10	2	21.6	-3.7738	-5.60726	1.04874
Kamchatka	K10	3	21.6	-6.24041	-5.57573	1.04874
Kamchatka	K14	2	8.6	-5.39184	-5.8554	-0.767272
Kamchatka	K14	3	8.6	-4.27292	-8.70707	-0.767272
Kamchatka	K15	1	25.1	-6.26274	-10.2673	1.51062
Kamchatka	K15	2	25.1	-0.458856	-4.29077	1.51062
Kamchatka	K15	3	25.1	-0.951893	-2.78987	1.51062
Kamchatka	K16	1	5.2	-6.58851	-8.08264	-1.27021
Kamchatka	K16	2	5.2	-5.74773	-9.36743	-1.27021
Kamchatka	K16	3	5.2	-6.58223	-10.6704	-1.27021
Kamchatka	K18	1	12.7	-7.194	-9.40724	-0.176698
Kamchatka	K18	2	12.7	-6.29877	-9.08343	-0.176698
Kamchatka	K18	3	12.7	-7.35018	-9.84485	-0.176698
Kamchatka	K19	1	15.2	-5.18536	-6.19688	0.175166
Kamchatka	K19	2	15.2	-6.40711	-9.11713	0.175166
Kamchatka	K19	3	15.2	-5.90669	-7.98824	0.175166
Kamchatka	K20	2	23.5	-4.70945	-6.16287	1.30082
Kamchatka	K21	1	9.4	-5.14748	-9.02715	-0.650692
Kamchatka	K21	2	9.4	-7.51951	-8.03602	-0.650692
Kamchatka	K21	3	9.4	-8.13478	-8.73998	-0.650692
Svalbard	S7	1	23	-1.37295	-2.77141	1.2348
Svalbard	S7	2	23	-0.692502	0.272672	1.2348
Svalbard	S7	3	23	-4.16437	-7.45491	1.2348
Svalbard	S8	2	9	-4.33236	-7.19668	-0.7089
Svalbard	S9	1	7.3	-5.41956	-9.99838	-0.958133
Svalbard	S9	2	7.3	-5.49365	-9.28134	-0.958133

## Sheet: Emission
Region	Stream	TempC	K	CH4conc_mol_m3	CH4sat_mol_m3	CO2sat_mol_m3	CO2conc_mol_m3	R_meas_vs_sat_at_T	ln_R_meas_vs_sat_at_T	FCH4_mmol_m2_d	FCO2_mmol_m2_d	cent_Abs	ln_FCH4	FCH4_sml	ln_FCH4_sml	Auto_Heter
Alaska	1	15.96	289.11	7.21e-05	2.92e-06	0.017741	0.106812	24.7102	3.20721	0.69408	257.106	-0.327629	-0.365168	0.380247	-0.966934	Heter
Alaska	1	15.96	289.11	7.34e-05	2.92e-06	0.017741	0.0733601	25.1564	3.22511	0.4824	109.584	-0.327629	-0.728982	0.380247	-0.966934	Heter
Alaska	1	15.96	289.11	7.1e-05	2.92e-06	0.017741	0.0628583	24.3239	3.19146	0.61632	117.504	-0.327629	-0.483989	0.380247	-0.966934	Heter
Alaska	3	5.87	279.02	0.000115881	3.88e-06	0.0249281	0.0231773	29.8806	3.39721	0.20304	-0.94176	-1.77869	-1.59435	0.299091	-1.20701	Auto
Alaska	3	5.87	279.02	0.00022117	3.88e-06	0.0249281	0.0475359	57.0302	4.04358	1.872	57.6	-1.77869	0.627007	0.299091	-1.20701	Heter
Alaska	3	5.87	279.02	0.000249465	3.88e-06	0.0249281	0.0502029	64.3262	4.16397	4.0608	124.128	-1.77869	1.40138	0.299091	-1.20701	Heter
Alaska	4	5	278.15	0.00019258	3.98e-06	0.0257318	0.0169095	48.3283	3.87802	0.40176	-5.6016	-1.90874	-0.9119	0.293084	-1.2273	Auto
Alaska	4	5	278.15	0.000221523	3.98e-06	0.0257318	0.0258034	55.5917	4.01803	0.52128	0.051264	-1.90874	-0.651468	0.293084	-1.2273	Heter
Alaska	4	5	278.15	0.000225309	3.98e-06	0.0257318	0.0252685	56.5418	4.03498	0.504	-0.31536	-1.90874	-0.685179	0.293084	-1.2273	Auto
Alaska	5	4.22	277.37	0.000116785	4.08e-06	0.0264849	0.033489	28.5925	3.35314	0.97344	18.144	-2.02602	-0.0269191	0.287731	-1.24573	Heter
Alaska	5	4.22	277.37	0.000102735	4.08e-06	0.0264849	0.033649	25.1526	3.22496	0.62208	13.536	-2.02602	-0.474687	0.287731	-1.24573	Heter
Alaska	5	4.22	277.37	0.000103268	4.08e-06	0.0264849	0.0522827	25.2832	3.23014	0.2448	19.152	-2.02602	-1.40731	0.287731	-1.24573	Heter
Alaska	6	5.64	278.79	3.78e-05	3.91e-06	0.0251365	0.0237014	9.67265	2.2693	0.2088	-2.6352	-1.81299	-1.56638	0.297462	-1.21247	Auto
Alaska	6	5.64	278.79	2.81e-05	3.91e-06	0.0251365	0.0277539	7.1859	1.97212	0.055584	1.7856	-1.81299	-2.88986	0.297462	-1.21247	Heter
Alaska	7	16.78	289.93	0.000172185	2.86e-06	0.0172946	0.0869766	60.2568	4.09862	5.7312	678.24	-0.214141	1.74592	0.388077	-0.94655	Heter
Alaska	7	16.78	289.93	0.00018458	2.86e-06	0.0172946	0.121826	64.5946	4.16813	8.6832	1435.68	-0.214141	2.16139	0.388077	-0.94655	Heter
Alaska	7	16.78	289.93	0.000174241	2.86e-06	0.0172946	0.125648	60.9765	4.11049	1.6416	298.08	-0.214141	0.495671	0.388077	-0.94655	Heter
Alaska	8	15.92	289.07	0.000131965	2.92e-06	0.0177629	0.001559	45.1846	3.81076	0.41616	-15.12	-0.333182	-0.876685	0.3799	-0.967848	Auto
Alaska	8	15.92	289.07	0.000699988	2.92e-06	0.0177629	0.0806668	239.674	5.47928	4.2912	111.6	-0.333182	1.45657	0.3799	-0.967848	Heter
Alaska	8	15.92	289.07	0.00113834	2.92e-06	0.0177629	0.0837698	389.766	5.96555	4.7376	79.2	-0.333182	1.55553	0.3799	-0.967848	Heter
Alaska	9	9.6	282.75	0.000403361	3.47e-06	0.0218461	0.0855226	116.283	4.75603	0.33408	15.552	-1.23021	-1.09637	0.326408	-1.11961	Heter
Alaska	9	9.6	282.75	0.000471935	3.47e-06	0.0218461	0.075045	136.052	4.91304	1.27008	42.192	-1.23021	0.23908	0.326408	-1.11961	Heter
Alaska	9	9.6	282.75	0.000380066	3.47e-06	0.0218461	0.0547915	109.568	4.69654	0.93744	23.904	-1.23021	-0.0646025	0.326408	-1.11961	Heter
Alaska	10	6.82	279.97	0.00028825	3.77e-06	0.0240825	0.0487682	76.5254	4.33762	1.9152	49.104	-1.63761	0.649822	0.305817	-1.18477	Heter
Alaska	10	6.82	279.97	0.000279057	3.77e-06	0.0240825	0.103523	74.0848	4.30521	0.68112	58.176	-1.63761	-0.384017	0.305817	-1.18477	Heter
Alaska	10	6.82	279.97	0.000405663	3.77e-06	0.0240825	0.0961189	107.696	4.67931	1.21104	64.224	-1.63761	0.191479	0.305817	-1.18477	Heter
Alaska	12	35.72	308.87	8.76e-05	1.93e-06	0.0104563	0.0164483	45.5172	3.81809	1.6848	29.376	2.23946	0.521647	0.55969	-0.580372	Heter
Alaska	12	35.72	308.87	8.5e-05	1.93e-06	0.0104563	0.0173662	44.1335	3.78722	2.7792	57.456	2.23946	1.02216	0.55969	-0.580372	Heter
Alaska	12	35.72	308.87	6.73e-05	1.93e-06	0.0104563	0.0165068	34.9728	3.55457	0.6552	15.12	2.23946	-0.422815	0.55969	-0.580372	Heter
Greenland	1	4.14	277.29	2.12e-05	4.09e-06	0.0265661	0.000229659	5.1811	1.64502	0.057744	-26.64	-2.03809	-2.85174	0.28719	-1.24761	Auto
Greenland	1	4.14	277.29	7.17e-05	4.09e-06	0.0265661	0.000218634	17.5172	2.86319	0.2016	-23.472	-2.03809	-1.60147	0.28719	-1.24761	Auto
Greenland	2	4.03	277.18	1.5e-05	4.11e-06	0.0266754	0.0137196	3.65328	1.29563	0.041616	-14.832	-2.05469	-3.17927	0.286401	-1.25036	Auto
Greenland	2	4.03	277.18	5.77e-05	4.11e-06	0.0266754	0.0129137	14.0391	2.64184	0.62496	-48.096	-2.05469	-0.470068	0.286401	-1.25036	Auto
Greenland	2	4.03	277.18	1.76e-05	4.11e-06	0.0266754	0.0124861	4.27621	1.45307	0.122544	-38.736	-2.05469	-2.09929	0.286401	-1.25036	Auto
Greenland	3	4.42	277.57	4.03e-05	4.06e-06	0.0262906	0.0162223	9.93861	2.29643	0.93312	-77.472	-1.99589	-0.0692215	0.289051	-1.24115	Auto
Greenland	3	4.42	277.57	1.4e-05	4.06e-06	0.0262906	0.00464765	3.4483	1.23788	0.086688	-56.448	-1.99589	-2.44544	0.289051	-1.24115	Auto
Greenland	3	4.42	277.57	5.39e-05	4.06e-06	0.0262906	0.00525631	13.2856	2.58668	0.086112	-10.872	-1.99589	-2.45211	0.289051	-1.24115	Auto
Greenland	4	2.76	275.91	4.31e-05	4.28e-06	0.0279846	0.163898	10.056	2.30817	0.44352	469.44	-2.24734	-0.813012	0.277886	-1.28054	Heter
Greenland	4	2.76	275.91	3.12e-05	4.28e-06	0.0279846	0.424303	7.29081	1.98661	0.16128	718.161	-2.24734	-1.82461	0.277886	-1.28054	Heter
Greenland	4	2.76	275.91	4.13e-05	4.28e-06	0.0279846	0.417276	9.64261	2.26619	0.216	686.88	-2.24734	-1.53248	0.277886	-1.28054	Heter
Greenland	5	2.75	275.9	2.47e-05	4.28e-06	0.0279952	0.0245889	5.77712	1.75391	0.077904	-3.9168	-2.24887	-2.55228	0.27783	-1.28075	Auto
Greenland	5	2.75	275.9	2.21e-05	4.28e-06	0.0279952	0.0262015	5.16714	1.64232	0.054288	-1.6416	-2.24887	-2.91345	0.27783	-1.28075	Auto
Greenland	5	2.75	275.9	1.87e-05	4.28e-06	0.0279952	0.0235369	4.36388	1.47336	0.051552	-4.8096	-2.24887	-2.96516	0.27783	-1.28075	Auto
Greenland	8	5.33	278.48	1.28e-05	3.94e-06	0.0254225	0.0253487	3.23434	1.17383	0.028512	-0.07128	-1.85931	-3.55743	0.295362	-1.21955	Auto
Greenland	8	5.33	278.48	2.89e-05	3.94e-06	0.0254225	0.0255177	7.33857	1.99314	0.10512	0.119232	-1.85931	-2.25265	0.295362	-1.21955	Heter
Greenland	10	5.5	278.65	2.42e-05	3.92e-06	0.0252648	0.000363559	6.15686	1.81757	0.078768	-28.8	-1.8339	-2.54125	0.296539	-1.21558	Auto
Greenland	10	5.5	278.65	1.31e-05	3.92e-06	0.0252648	0.000339854	3.33126	1.20335	0.034848	-28.224	-1.8339	-3.35676	0.296539	-1.21558	Auto
Greenland	10	5.5	278.65	3.16e-05	3.92e-06	0.0252648	0.000408403	8.06378	2.08738	0.096048	-25.632	-1.8339	-2.34291	0.296539	-1.21558	Auto
Greenland	12	11.18	284.33	1.28e-05	3.32e-06	0.0207067	4.23e-05	3.86168	1.3511	0.034128	-21.6	-1.00221	-3.37764	0.338767	-1.08244	Auto
Greenland	12	11.18	284.33	1.34e-05	3.32e-06	0.0207067	4.49e-05	4.03259	1.39441	0.038304	-22.896	-1.00221	-3.2622	0.338767	-1.08244	Auto
Greenland	12	11.18	284.33	4.36e-05	3.32e-06	0.0207067	4.87e-05	13.1568	2.57694	0.14688	-21.744	-1.00221	-1.91814	0.338767	-1.08244	Auto
Greenland	15	15.65	288.8	0.00669603	2.94e-06	0.0179136	7.97e-05	2276.87	7.73056	26.064	-20.016	-0.370701	3.26056	0.377377	-0.97451	Auto
Greenland	15	15.65	288.8	0.0649576	2.94e-06	0.0179136	6.38e-05	22087.7	10.0028	307.145	-24.336	-0.370701	5.72732	0.377377	-0.97451	Auto
Greenland	15	15.65	288.8	0.28876	2.94e-06	0.0179136	7.1e-05	98187.9	11.4946	1295.44	-23.04	-0.370701	7.16661	0.377377	-0.97451	Auto
Greenland	16	14.15	287.3	8.55e-05	3.06e-06	0.0187854	4.05e-05	27.965	3.33095	0.37728	-24.768	-0.580427	-0.974768	0.363755	-1.01127	Auto
Greenland	16	14.15	287.3	4.3e-05	3.06e-06	0.0187854	3.76e-05	14.0669	2.64383	0.16416	-22.176	-0.580427	-1.80691	0.363755	-1.01127	Auto
Greenland	16	14.15	287.3	7.97e-05	3.06e-06	0.0187854	4.06e-05	26.0666	3.26065	0.35712	-25.056	-0.580427	-1.02968	0.363755	-1.01127	Auto
Greenland	17	3.55	276.7	1.36e-05	4.17e-06	0.02716	0.0107638	3.26463	1.18315	0.02736	-14.2992	-2.1273	-3.59867	0.283184	-1.26166	Auto
Greenland	17	3.55	276.7	1.79e-05	4.17e-06	0.02716	0.0109957	4.29082	1.45648	0.034848	-12.3408	-2.1273	-3.35676	0.283184	-1.26166	Auto
Greenland	17	3.55	276.7	3.15e-05	4.17e-06	0.02716	0.011337	7.53799	2.01996	0.077328	-13.4784	-2.1273	-2.5597	0.283184	-1.26166	Auto
Greenland	18	6.55	279.7	7.65e-05	3.8e-06	0.0243209	0.0626557	20.145	3.00295	0.6984	109.008	-1.67761	-0.358963	0.303898	-1.19106	Heter
Greenland	18	6.55	279.7	0.000216584	3.8e-06	0.0243209	0.0816626	57.0278	4.04354	2.7216	216.697	-1.67761	1.00122	0.303898	-1.19106	Heter
Greenland	18	6.55	279.7	0.000296278	3.8e-06	0.0243209	0.0759929	78.0119	4.35686	0.68112	35.712	-1.67761	-0.384017	0.303898	-1.19106	Heter
Iceland	1	15.62	288.77	0.000295459	2.94e-06	0.0179333	0.144016	100.388	4.60905	1.2744	158.4	-0.374875	0.242475	0.37712	-0.975192	Heter
Iceland	1	15.62	288.77	0.000407757	2.94e-06	0.0179333	0.1575	138.544	4.93119	0.60768	60.336	-0.374875	-0.498107	0.37712	-0.975192	Heter
Iceland	1	15.62	288.77	0.000268119	2.94e-06	0.0179333	0.117115	91.0991	4.51195	3.8016	408.96	-0.374875	1.33542	0.37712	-0.975192	Heter
Iceland	4	9.28	282.43	0.000107397	3.5e-06	0.0220881	0.163983	30.6754	3.42346	0.133776	53.424	-1.27669	-2.01159	0.323985	-1.12706	Heter
Iceland	4	9.28	282.43	5.67e-05	3.5e-06	0.0220881	0.136104	16.2023	2.78516	0.11736	73.44	-1.27669	-2.14251	0.323985	-1.12706	Heter
Iceland	4	9.28	282.43	6.9e-05	3.5e-06	0.0220881	0.165522	19.6958	2.9804	0.75312	482.4	-1.27669	-0.283531	0.323985	-1.12706	Heter
Iceland	5	14.86	288.01	4.1e-05	3e-06	0.0183627	0.0208275	13.6532	2.61397	0.85104	15.84	-0.480884	-0.161296	0.370134	-0.99389	Heter
Iceland	5	14.86	288.01	3.75e-05	3e-06	0.0183627	0.0214137	12.4813	2.52423	0.81216	20.736	-0.480884	-0.208058	0.370134	-0.99389	Heter
Iceland	5	14.86	288.01	4.33e-05	3e-06	0.0183627	0.0210941	14.428	2.66917	0.86112	16.848	-0.480884	-0.149521	0.370134	-0.99389	Heter
Iceland	6	14.94	288.09	4.57e-05	3e-06	0.0183175	0.0148432	15.2428	2.7241	0.46944	-11.0016	-0.469699	-0.756215	0.370801	-0.992091	Auto
Iceland	6	14.94	288.09	4.15e-05	3e-06	0.0183175	0.0162604	13.841	2.62764	0.36576	-5.6448	-0.469699	-1.00578	0.370801	-0.992091	Auto
Iceland	6	14.94	288.09	3.05e-05	3e-06	0.0183175	0.0170433	10.1728	2.31972	0.41328	-5.5296	-0.469699	-0.88363	0.370801	-0.992091	Auto
Iceland	7	5.51	278.66	7.3e-05	3.92e-06	0.0252549	0.000682408	18.6175	2.9241	1.40832	-148.971	-1.8324	0.342398	0.2966	-1.21537	Auto
Iceland	7	5.51	278.66	3.42e-05	3.92e-06	0.0252549	0.0119296	8.71159	2.16465	0.23472	-30.672	-1.8324	-1.44936	0.2966	-1.21537	Auto
Iceland	7	5.51	278.66	2.88e-05	3.92e-06	0.0252549	0.00601045	7.34388	1.99387	0.19584	-45.216	-1.8324	-1.63046	0.2966	-1.21537	Auto
Iceland	8	20.19	293.34	3.7e-05	2.63e-06	0.0156171	0.0402242	14.0847	2.64509	0.77328	159.84	0.250998	-0.257114	0.423194	-0.859925	Heter
Iceland	8	20.19	293.34	2.81e-05	2.63e-06	0.0156171	0.0541573	10.6872	2.36905	1.21968	531.926	0.250998	0.198589	0.423194	-0.859925	Heter
Iceland	8	20.19	293.34	4.24e-05	2.63e-06	0.0156171	0.0879527	16.1126	2.7796	0.58608	307.113	0.250998	-0.534299	0.423194	-0.859925	Heter
Iceland	9	11.1	284.25	1.99e-05	3.32e-06	0.0207639	0.01684	5.98138	1.78865	0.16128	-11.0592	-1.01369	-1.82461	0.338191	-1.08414	Auto
Iceland	9	11.1	284.25	4.73e-05	3.32e-06	0.0207639	0.0161457	14.2345	2.65567	0.68256	-20.736	-1.01369	-0.381905	0.338191	-1.08414	Auto
Iceland	9	11.1	284.25	4.05e-05	3.32e-06	0.0207639	0.0184727	12.1763	2.49949	1.728	-31.104	-1.01369	0.546965	0.338191	-1.08414	Auto
Iceland	10	4.25	277.4	3.36e-05	4.08e-06	0.0264623	0.00810814	8.23194	2.10802	0.4392	-81.792	-2.0215	-0.8228	0.287906	-1.24512	Auto
Iceland	10	4.25	277.4	5.09e-05	4.08e-06	0.0264623	0.0110424	12.4748	2.52371	0.3672	-36.288	-2.0215	-1.00185	0.287906	-1.24512	Auto
Iceland	10	4.25	277.4	4.87e-05	4.08e-06	0.0264623	0.013042	11.9423	2.48009	0.50976	-45.936	-2.0215	-0.673815	0.287906	-1.24512	Auto
Iceland	11	11.37	284.52	2.39e-05	3.3e-06	0.020577	0.0340749	7.23976	1.97959	0.45648	86.976	-0.974965	-0.78421	0.340316	-1.07788	Heter
Iceland	11	11.37	284.52	1.98e-05	3.3e-06	0.020577	0.033718	6.01361	1.79403	0.75168	172.8	-0.974965	-0.285445	0.340316	-1.07788	Heter
Iceland	11	11.37	284.52	2.42e-05	3.3e-06	0.020577	0.0370653	7.34179	1.99358	0.96192	220.32	-0.974965	-0.038824	0.340316	-1.07788	Heter
Iceland	12	13.32	286.47	9.45e-05	3.13e-06	0.0192924	0.0772083	30.219	3.40847	1.00512	184.32	-0.697419	0.00510694	0.356517	-1.03137	Heter
Iceland	12	13.32	286.47	0.000135583	3.13e-06	0.0192924	0.0766277	43.3601	3.76954	2.0448	254.88	-0.697419	0.7153	0.356517	-1.03137	Heter
Iceland	12	13.32	286.47	0.000148882	3.13e-06	0.0192924	0.0809301	47.6133	3.86311	0.72144	88.128	-0.697419	-0.326506	0.356517	-1.03137	Heter
Iceland	13	11.43	284.58	3.3e-05	3.29e-06	0.0205342	0.00825572	10.0315	2.30573	0.42336	-50.832	-0.966368	-0.859532	0.340839	-1.07635	Auto
Iceland	14	9.49	282.64	2.75e-05	3.48e-06	0.0219337	0.016399	7.9147	2.06872	0.28656	-19.152	-1.24617	-1.24981	0.325575	-1.12216	Auto
Iceland	14	9.49	282.64	2.02e-05	3.48e-06	0.0219337	0.0161968	5.8137	1.76022	0.33696	-33.696	-1.24617	-1.08779	0.325575	-1.12216	Auto
Iceland	14	9.49	282.64	2.3e-05	3.48e-06	0.0219337	0.0163943	6.62103	1.89025	0.20016	-16.56	-1.24617	-1.60864	0.325575	-1.12216	Auto
Kamchatka	10	21.63	294.78	3.63e-05	2.54e-06	0.0149829	0.00456607	14.2559	2.65717	1.11888	-99.936	0.444188	0.112328	0.439258	-0.822669	Auto
Kamchatka	10	21.63	294.78	3.77e-05	2.54e-06	0.0149829	0.0057066	14.8085	2.6952	1.5264	-116.064	0.444188	0.422912	0.439258	-0.822669	Auto
Kamchatka	10	21.63	294.78	2.48e-05	2.54e-06	0.0149829	0.00389652	9.76286	2.27859	0.29952	-43.056	0.444188	-1.20557	0.439258	-0.822669	Auto
Kamchatka	12	5.96	279.11	3.11e-05	3.87e-06	0.0248461	0.0088454	8.03979	2.0844	0.6696	-116.928	-1.76528	-0.401075	0.299718	-1.20491	Auto
Kamchatka	12	5.96	279.11	1.86e-05	3.87e-06	0.0248461	0.00600382	4.81013	1.57072	0.4392	-167.04	-1.76528	-0.8228	0.299718	-1.20491	Auto
Kamchatka	12	5.96	279.11	2.42e-05	3.87e-06	0.0248461	0.0071772	6.26881	1.83559	0.44208	-113.76	-1.76528	-0.816264	0.299718	-1.20491	Auto
Kamchatka	14	8.64	281.79	2.31e-05	3.57e-06	0.0225843	0.00409083	6.48143	1.86894	0.087984	-24.48	-1.36998	-2.4306	0.319131	-1.14215	Auto
Kamchatka	14	8.64	281.79	3.22e-05	3.57e-06	0.0225843	0.00455119	9.04002	2.20166	0.129168	-23.76	-1.36998	-2.04664	0.319131	-1.14215	Auto
Kamchatka	14	8.64	281.79	3.7e-05	3.57e-06	0.0225843	0.00575498	10.3752	2.33942	0.142128	-21.024	-1.36998	-1.95103	0.319131	-1.14215	Auto
Kamchatka	15	25.06	298.21	4.95e-05	2.36e-06	0.0136217	0.0109919	21.0109	3.04504	0.33552	-5.4288	0.896842	-1.09207	0.479653	-0.734691	Auto
Kamchatka	15	25.06	298.21	3.53e-05	2.36e-06	0.0136217	0.00733124	14.9773	2.70653	0.216	-11.9808	0.896842	-1.53248	0.479653	-0.734691	Auto
Kamchatka	15	25.06	298.21	2.48e-05	2.36e-06	0.0136217	0.00996584	10.5318	2.3544	0.15984	-7.5456	0.896842	-1.83358	0.479653	-0.734691	Auto
Kamchatka	16	5.2	278.35	4.87e-05	3.96e-06	0.0255409	0.00389999	12.2895	2.50874	0.9144	-131.904	-1.87877	-0.0894872	0.29443	-1.22271	Auto
Kamchatka	16	5.2	278.35	3.82e-05	3.96e-06	0.0255409	0.00214379	9.64291	2.26622	0.45648	-93.168	-1.87877	-0.78421	0.29443	-1.22271	Auto
Kamchatka	16	5.2	278.35	3.73e-05	3.96e-06	0.0255409	0.00254282	9.42225	2.24307	0.92016	-189.001	-1.87877	-0.0832077	0.29443	-1.22271	Auto
Kamchatka	17	5.32	278.47	4.75e-05	3.95e-06	0.0254339	0.0109652	12.029	2.48732	0.73152	-72.432	-1.86081	-0.312631	0.295226	-1.22001	Auto
Kamchatka	17	5.32	278.47	2.55e-05	3.95e-06	0.0254339	0.00797175	6.47258	1.86757	0.59328	-142.704	-1.86081	-0.522089	0.295226	-1.22001	Auto
Kamchatka	17	5.32	278.47	3.76e-05	3.95e-06	0.0254339	0.00963705	9.53544	2.25502	0.61488	-85.824	-1.86081	-0.486328	0.295226	-1.22001	Auto
Kamchatka	18	12.7	285.85	2.84e-05	3.18e-06	0.0196894	0.00831895	8.92738	2.18912	0.11592	-15.12	-0.785254	-2.15485	0.351276	-1.04618	Auto
Kamchatka	18	12.7	285.85	3.29e-05	3.18e-06	0.0196894	0.00663987	10.3535	2.33733	0.49824	-63.216	-0.785254	-0.696673	0.351276	-1.04618	Auto
Kamchatka	18	12.7	285.85	4.09e-05	3.18e-06	0.0196894	0.00837253	12.8725	2.5551	1.2456	-108	-0.785254	0.219617	0.351276	-1.04618	Auto
Kamchatka	19	15.24	288.39	3.47e-05	2.97e-06	0.0181468	0.0086224	11.6916	2.45887	0.79776	-68.832	-0.42781	-0.225947	0.373601	-0.984567	Auto
Kamchatka	19	15.24	288.39	2.93e-05	2.97e-06	0.0181468	0.00721504	9.85566	2.28805	0.61776	-73.728	-0.42781	-0.481655	0.373601	-0.984567	Auto
Kamchatka	19	15.24	288.39	2.46e-05	2.97e-06	0.0181468	0.0069722	8.2749	2.11323	0.97344	-144.844	-0.42781	-0.0269191	0.373601	-0.984567	Auto
Kamchatka	20	23.54	296.69	3.89e-05	2.44e-06	0.014197	0.00261016	15.958	2.76996	0.41904	-38.592	0.697541	-0.869789	0.461392	-0.773506	Auto
Kamchatka	20	23.54	296.69	3.77e-05	2.44e-06	0.014197	0.002293	15.4817	2.73966	1.10016	-107.568	0.697541	0.0954556	0.461392	-0.773506	Auto
Kamchatka	20	23.54	296.69	4.41e-05	2.44e-06	0.014197	0.00159315	18.1158	2.89678	1.4688	-128.88	0.697541	0.384446	0.461392	-0.773506	Auto
Kamchatka	21	9.36	282.51	4.43e-05	3.49e-06	0.0220311	0.00724674	12.6821	2.54019	0.14544	-15.408	-1.26506	-1.92799	0.32461	-1.12513	Auto
Kamchatka	21	9.36	282.51	3.3e-05	3.49e-06	0.0220311	0.00809745	9.44549	2.24554	1.4688	-202.042	-1.26506	0.384446	0.32461	-1.12513	Auto
Kamchatka	21	9.36	282.51	4.41e-05	3.49e-06	0.0220311	0.00965443	12.6298	2.53606	1.8864	-168.427	-1.26506	0.63467	0.32461	-1.12513	Auto
Svalbard	1	12.29	285.44	0.000211104	3.22e-06	0.0199583	0.0506401	65.6481	4.18431	3.1392	133.776	-0.843548	1.14397	0.347814	-1.05609	Heter
Svalbard	1	12.29	285.44	0.000244887	3.22e-06	0.0199583	0.0576931	76.1535	4.33275	3.6576	165.583	-0.843548	1.29681	0.347814	-1.05609	Heter
Svalbard	1	12.29	285.44	0.000271636	3.22e-06	0.0199583	0.0549757	84.472	4.43642	1.872	70.848	-0.843548	0.627007	0.347814	-1.05609	Heter
Svalbard	2	2.9	276.05	2.75e-05	4.26e-06	0.0274172	0.0282985	6.46269	1.86605	0.22464	2.5632	-2.22602	-1.49326	0.278821	-1.27718	Heter
Svalbard	2	2.9	276.05	4.52e-05	4.26e-06	0.0274172	0.0270624	10.5948	2.36037	0.29808	-0.78048	-2.22602	-1.21039	0.278821	-1.27718	Auto
Svalbard	2	2.9	276.05	3.84e-05	4.26e-06	0.0274172	0.0337166	9.01415	2.1988	0.140976	7.848	-2.22602	-1.95917	0.278821	-1.27718	Heter
Svalbard	3	20.95	294.1	3.77e-05	2.58e-06	0.0152772	0.00544709	14.5979	2.68088	0.77328	-62.496	0.353195	-0.257114	0.431607	-0.84024	Auto
Svalbard	3	20.95	294.1	3.58e-05	2.58e-06	0.0152772	0.00577415	13.8509	2.62835	0.60336	-49.824	0.353195	-0.505241	0.431607	-0.84024	Auto
Svalbard	3	20.95	294.1	3.01e-05	2.58e-06	0.0152772	0.00870165	11.6338	2.45392	0.49248	-33.984	0.353195	-0.708301	0.431607	-0.84024	Auto
Svalbard	4	12.7	285.85	2.59e-05	3.18e-06	0.0226699	0.00428745	8.15835	2.09904	0.39456	-92.304	-0.785254	-0.929984	0.351276	-1.04618	Auto
Svalbard	4	12.7	285.85	3.13e-05	3.18e-06	0.0226699	0.00401032	9.85118	2.28759	0.73296	-140.4	-0.785254	-0.310664	0.351276	-1.04618	Auto
Svalbard	4	12.7	285.85	2.65e-05	3.18e-06	0.0226699	0.00506098	8.3429	2.12141	0.17136	-37.44	-0.785254	-1.76399	0.351276	-1.04618	Auto
Svalbard	5	5.8	278.95	5.22e-05	3.89e-06	0.0278712	0.00172542	13.4194	2.5967	0.31536	-50.688	-1.78912	-1.15404	0.298588	-1.20869	Auto
Svalbard	5	5.8	278.95	4.49e-05	3.89e-06	0.0278712	0.00149406	11.5611	2.44764	0.53424	-101.952	-1.78912	-0.62691	0.298588	-1.20869	Auto
Svalbard	5	5.8	278.95	4.56e-05	3.89e-06	0.0278712	0.000748312	11.7411	2.46309	0.55728	-107.712	-1.78912	-0.584687	0.298588	-1.20869	Auto
Svalbard	6	0.88	274.03	4.52e-05	4.56e-06	0.0300912	0.00187888	9.91738	2.29429	0.66816	-141.408	-2.5358	-0.403228	0.265527	-1.32604	Auto
Svalbard	6	0.88	274.03	4.97e-05	4.56e-06	0.0300912	0.0025157	10.9136	2.39001	0.16848	-31.248	-2.5358	-1.78094	0.265527	-1.32604	Auto
Svalbard	6	0.88	274.03	4.37e-05	4.56e-06	0.0300912	0.00354843	9.58198	2.25988	0.69264	-143.424	-2.5358	-0.367245	0.265527	-1.32604	Auto
Svalbard	11	7.53	280.68	3.9e-05	3.69e-06	0.0234872	0.00128976	10.5653	2.35758	0.140112	-25.92	-1.53279	-1.96531	0.310943	-1.16815	Auto
Svalbard	11	7.53	280.68	4.79e-05	3.69e-06	0.0234872	0.00128976	13.0044	2.56529	0.17568	-25.92	-1.53279	-1.73909	0.310943	-1.16815	Auto
Svalbard	11	7.53	280.68	4.27e-05	3.69e-06	0.0234872	0.00128976	11.5848	2.4497	0.14112	-23.616	-1.53279	-1.95814	0.310943	-1.16815	Auto

## Sheet: Diversity_mcrA
Region	StreamNum	cent_Abs	TempC	Shannon
Iceland	11	-0.362111	11.4	1.34732
Iceland	7	-1.22534	5.5	0.990485
Iceland	B	-0.723477	8.9	1.41669
Greenland	15	0.244808	15.7	0.812738
Iceland	6	0.133265	14.9	0.707502
Iceland	1	0.230899	15.6	1.09602
Kamchatka	16	-1.27021	5.2	0.00790726
Alaska	9	-0.62165	9.6	1.34348
Iceland	1	0.230899	15.6	0.918695
Greenland	15	0.244808	15.7	1.34498
Greenland	16	0.0351551	14.2	1.43234
Kamchatka	14	-0.767272	8.6	1.47701
Kamchatka	15	1.51062	25.1	1.44844
Iceland	8	0.860902	20.2	1.38186
Iceland	B	-0.723477	8.9	1.7929
Iceland	7	-1.22534	5.5	1.19562
Greenland	16	0.0351551	14.2	1.20027
Iceland	8	0.860902	20.2	1.23465
Greenland	2	-1.45067	4	1.36068
Iceland	B	-0.723477	8.9	1.67252
Iceland	8	0.860902	20.2	0.993
Alaska	6	-1.21041	5.6	1.35202
Kamchatka	14	-0.767272	8.6	0.731889
Iceland	1	0.230899	15.6	1.28775
Alaska	8	0.272597	15.9	1.482
Kamchatka	20	1.30082	23.5	0.830128
Iceland	A	0.175166	15.2	0.384255
Alaska	10	-1.03201	6.8	0.610015
Iceland	B	-0.723477	8.9	1.79709
Iceland	6	0.133265	14.9	0.716725
Alaska	4	-1.30018	5	1.15392
Alaska	1	0.286477	16	1.23542
Alaska	5	-1.42048	4.2	1.44611
Iceland	7	-1.22534	5.5	0.70946
Svalbard	7	1.2348	23	1.00208
Alaska	3	-1.16566	5.9	1.14952
Greenland	2	-1.45067	4	1.46158
Svalbard	7	1.2348	23	0.398152
Alaska	4	-1.30018	5	1.40901
Greenland	16	0.0351551	14.2	1.23429
Alaska	5	-1.42048	4.2	1.27844
Kamchatka	21	-0.650692	9.4	1.27318
Greenland	8	-1.25524	5.3	0.901446
Svalbard	7	1.2348	23	1.13505
Alaska	7	0.397174	16.8	0.725859
Alaska	4	-1.30018	5	1.42738
Svalbard	8	-0.7089	9	1.61896
Alaska	9	-0.62165	9.6	1.03784
Iceland	14	-0.636166	9.5	0.693115
Iceland	5	0.133265	14.9	1.72256
Alaska	10	-1.03201	6.8	1.51739
Greenland	3	-1.39034	4.4	1.13988
Svalbard	7	1.2348	23	0.086153
Iceland	8	0.860902	20.2	1.53414
Greenland	2	-1.45067	4	0.585859
Greenland	16	0.0351551	14.2	1.42462
Greenland	15	0.244808	15.7	1.47115
Iceland	11	-0.362111	11.4	1.62464
Greenland	5	-1.63269	2.8	1.16861
Alaska	10	-1.03201	6.8	1.23422
Svalbard	4	-0.176698	12.7	1.04892
Greenland	2	-1.45067	4	1.13797
Alaska	4	-1.30018	5	1.49857
Alaska	1	0.286477	16	0.467496
Kamchatka	14	-0.767272	8.6	0.840965
Alaska	3	-1.16566	5.9	1.44542
Kamchatka	21	-0.650692	9.4	1.33665
Alaska	9	-0.62165	9.6	1.28121
Alaska	4	-1.30018	5	1.04568
Alaska	8	0.272597	15.9	1.49584
Alaska	5	-1.42048	4.2	1.53267
Greenland	16	0.0351551	14.2	0.991485
Alaska	5	-1.42048	4.2	1.4711
Kamchatka	21	-0.650692	9.4	0.68525
Alaska	6	-1.21041	5.6	1.53957
Alaska	6	-1.21041	5.6	1.49993
Kamchatka	14	-0.767272	8.6	1.46295
Alaska	8	0.272597	15.9	1.34337
Alaska	9	-0.62165	9.6	1.32393
Svalbard	7	1.2348	23	0.90796
Alaska	3	-1.16566	5.9	1.33256
Kamchatka	18	-0.176698	12.7	0.192176
Alaska	1	0.286477	16	1.47363
Kamchatka	19	0.175166	15.2	0.878376
Kamchatka	17	-1.25524	5.3	1.29419
Kamchatka	20	1.30082	23.5	1.38598
Alaska	9	-0.62165	9.6	1.44197
Alaska	4	-1.30018	5	1.18359
Iceland	14	-0.636166	9.5	0.131182
Alaska	5	-1.42048	4.2	1.45308
Kamchatka	10	1.04874	21.6	0.872731
Greenland	21	-1.28519	5.1	1.91754
Alaska	6	-1.21041	5.6	0.994266
Kamchatka	19	0.175166	15.2	0.0668905
Greenland	5	-1.63269	2.8	1.28815
Alaska	6	-1.21041	5.6	1.38825
Kamchatka	17	-1.25524	5.3	0.955205
Kamchatka	19	0.175166	15.2	1.28342
Iceland	7	-1.22534	5.5	0.697722
Alaska	8	0.272597	15.9	1.63379
Kamchatka	20	1.30082	23.5	1.48774
Alaska	8	0.272597	15.9	1.16573
Alaska	9	-0.62165	9.6	1.40551
Kamchatka	10	1.04874	21.6	1.22026
Alaska	1	0.286477	16	1.33338
Kamchatka	20	1.30082	23.5	1.23358
Kamchatka	15	1.51062	25.1	1.32622
Greenland	3	-1.39034	4.4	0.991712
Alaska	3	-1.16566	5.9	1.33518
Alaska	7	0.397174	16.8	1.46136
Greenland	5	-1.63269	2.8	1.04624
Alaska	8	0.272597	15.9	1.64623
Alaska	5	-1.42048	4.2	1.61277
Alaska	3	-1.16566	5.9	1.46798
Alaska	8	0.272597	15.9	1.35885
Kamchatka	17	-1.25524	5.3	1.1538
Iceland	14	-0.636166	9.5	0.0362304
Alaska	9	-0.62165	9.6	1.44388
Alaska	10	-1.03201	6.8	1.49627
Alaska	1	0.286477	16	1.0665
Greenland	17	-1.51117	3.6	0.599322
Svalbard	8	-0.7089	9	0.708477
Greenland	2	-1.45067	4	0.918488
Kamchatka	19	0.175166	15.2	0.0623919
Greenland	5	-1.63269	2.8	1.03823
Iceland	5	0.133265	14.9	0.507353
Greenland	8	-1.25524	5.3	1.28614
Greenland	13	-0.972888	7.2	0.906056
Iceland	10	-1.42048	4.2	0
Kamchatka	20	1.30082	23.5	1.17357
Greenland	15	0.244808	15.7	1.18847
Svalbard	7	1.2348	23	1.16533
Greenland	16	0.0351551	14.2	1.39174
Alaska	6	-1.21041	5.6	1.38696
Kamchatka	16	-1.27021	5.2	0.984881
Iceland	5	0.133265	14.9	1.54097
Greenland	2	-1.45067	4	0.782935
Greenland	3	-1.39034	4.4	1.0165
Iceland	10	-1.42048	4.2	1.04201
Greenland	8	-1.25524	5.3	1.35506
Iceland	12	-0.0916904	13.3	0.0640197
Greenland	10	-1.22534	5.5	0.828401
Kamchatka	14	-0.767272	8.6	1.00628
Greenland	10	-1.22534	5.5	1.57727
Greenland	15	0.244808	15.7	1.20363
Greenland	15	0.244808	15.7	1.04409
Greenland	16	0.0351551	14.2	1.51207
Greenland	12	-0.390786	11.2	0.855182
Iceland	12	-0.0916904	13.3	0.0362304
Alaska	5	-1.42048	4.2	1.4841
Greenland	2	-1.45067	4	0.709696
Kamchatka	18	-0.176698	12.7	0.793246
Greenland	3	-1.39034	4.4	0.721183
Alaska	6	-1.21041	5.6	1.7793
Svalbard	7	1.2348	23	1.22372
Greenland	18	-1.06164	6.6	1.1886

## Sheet: Diversity_pmoA
Region	StreamNum	cent_Abs	TempC	Shannon
Iceland	7	-1.22534	5.5	0.321574
Iceland	9	-0.405139	11.1	0.687373
Iceland	11	-0.362111	11.4	0.690439
Iceland	B	-0.723477	8.9	0.665372
Greenland	15	0.244808	15.7	0.690861
Iceland	12	-0.0916904	13.3	0.532733
Iceland	6	0.133265	14.9	0.6059
Greenland	8	-1.25524	5.3	0.526505
Iceland	1	0.230899	15.6	0.68914
Kamchatka	16	-1.27021	5.2	0
Alaska	9	-0.62165	9.6	0.49456
Greenland	15	0.244808	15.7	0.646145
Iceland	1	0.230899	15.6	0
Iceland	6	0.133265	14.9	0.691122
Greenland	16	0.0351551	14.2	0.0143531
Kamchatka	14	-0.767272	8.6	0.00786604
Alaska	10	-1.03201	6.8	0.373371
Iceland	4	-0.665229	9.3	0.407051
Kamchatka	15	1.51062	25.1	0.0602524
Alaska	1	0.286477	16	0.255128
Iceland	5	0.133265	14.9	0.573514
Iceland	8	0.860902	20.2	0.377253
Alaska	3	-1.16566	5.9	0.188741
Iceland	6	0.133265	14.9	0.520133
Iceland	B	-0.723477	8.9	0.674436
Greenland	16	0.0351551	14.2	0
Iceland	7	-1.22534	5.5	0.451094
Iceland	7	-1.22534	5.5	0.562881
Kamchatka	20	1.30082	23.5	0.064686
Iceland	8	0.860902	20.2	0.1827
Iceland	8	0.860902	20.2	0.484576
Iceland	A	0.175166	15.2	0.685283
Iceland	9	-0.405139	11.1	0.625422
Iceland	B	-0.723477	8.9	0.616807
Iceland	9	-0.405139	11.1	0.684514
Iceland	8	0.860902	20.2	0.426313
Iceland	10	-1.42048	4.2	0.613535
Iceland	1	0.230899	15.6	0.690138
Alaska	6	-1.21041	5.6	0.44627
Svalbard	9	-0.958133	7.3	0.32813
Svalbard	4	-0.176698	12.7	0.036495
Alaska	7	0.397174	16.8	0
Kamchatka	20	1.30082	23.5	0.0557273
Svalbard	4	-0.176698	12.7	0.0897203
Iceland	4	-0.665229	9.3	0.282444
Svalbard	5	-1.18057	5.8	0
Alaska	8	0.272597	15.9	0.65041
Alaska	10	-1.03201	6.8	0.682286
Iceland	A	0.175166	15.2	0.676692
Iceland	4	-0.665229	9.3	0.191728
Iceland	6	0.133265	14.9	0.61436
Iceland	5	0.133265	14.9	0.296657
Iceland	8	0.860902	20.2	0.214872
Alaska	4	-1.30018	5	0.676692
Iceland	6	0.133265	14.9	0.653327
Svalbard	4	-0.176698	12.7	0
Alaska	5	-1.42048	4.2	0.562881
Iceland	7	-1.22534	5.5	0.512292
Alaska	1	0.286477	16	0.689982
Svalbard	7	1.2348	23	0.020319
Greenland	10	-1.22534	5.5	0.361503
Iceland	8	0.860902	20.2	0.217677
Greenland	2	-1.45067	4	0.00786604
Iceland	B	-0.723477	8.9	0.662445
Iceland	9	-0.405139	11.1	0.690584
Svalbard	7	1.2348	23	0.1827
Alaska	3	-1.16566	5.9	0.200559
Greenland	16	0.0351551	14.2	0.225982
Svalbard	8	-0.7089	9	0.314918
Alaska	4	-1.30018	5	0.592314
Kamchatka	21	-0.650692	9.4	0.658839
Greenland	3	-1.39034	4.4	0
Iceland	12	-0.0916904	13.3	0.244755
Greenland	21	-1.28519	5.1	0.0936741
Svalbard	7	1.2348	23	0.0143531
Alaska	7	0.397174	16.8	0.287233
Alaska	4	-1.30018	5	0.377253
Svalbard	8	-0.7089	9	0.347221
Greenland	15	0.244808	15.7	0.298982
Iceland	14	-0.636166	9.5	0
Greenland	5	-1.63269	2.8	0.620004
Iceland	5	0.133265	14.9	0.444647
Svalbard	2	-1.61746	2.9	0.640347
Alaska	9	-0.62165	9.6	0.669041
Greenland	3	-1.39034	4.4	0.147703
Iceland	9	-0.405139	11.1	0.647999
Iceland	6	0.133265	14.9	0.543588
Iceland	5	0.133265	14.9	0.4802
Svalbard	2	-1.61746	2.9	0.147703
Iceland	7	-1.22534	5.5	0.314918
Svalbard	7	1.2348	23	0
Svalbard	8	-0.7089	9	0.0775079
Iceland	8	0.860902	20.2	0.252558
Svalbard	8	-0.7089	9	0.15431
Greenland	16	0.0351551	14.2	0
Iceland	9	-0.405139	11.1	0.675956
Greenland	2	-1.45067	4	0.151021
Greenland	15	0.244808	15.7	0.66041
Iceland	10	-1.42048	4.2	0.579647
Kamchatka	16	-1.27021	5.2	0.00786604
Greenland	21	-1.28519	5.1	0.1827
Iceland	11	-0.362111	11.4	0.321574
Svalbard	9	-0.958133	7.3	0.691368
Greenland	17	-1.51117	3.6	0.525242
Alaska	10	-1.03201	6.8	0.550575
Greenland	13	-0.972888	7.2	0.0816406
Greenland	5	-1.63269	2.8	0.217677
Greenland	2	-1.45067	4	0.197636
Alaska	4	-1.30018	5	0.505595
Alaska	1	0.286477	16	0.488893
Iceland	4	-0.665229	9.3	0.260223
Alaska	3	-1.16566	5.9	0.330293
Kamchatka	21	-0.650692	9.4	0.236809
Kamchatka	14	-0.767272	8.6	0.289608
Alaska	9	-0.62165	9.6	0.593253
Iceland	11	-0.362111	11.4	0.212048
Alaska	4	-1.30018	5	0.672443
Alaska	8	0.272597	15.9	0.582645
Alaska	5	-1.42048	4.2	0.486021
Kamchatka	16	-1.27021	5.2	0
Alaska	5	-1.42048	4.2	0.68914
Kamchatka	10	1.04874	21.6	0.455855
Greenland	16	0.0351551	14.2	0.0936741
Kamchatka	21	-0.650692	9.4	0.353401
Greenland	12	-0.390786	11.2	0.0259461
Alaska	6	-1.21041	5.6	0.436425
Alaska	6	-1.21041	5.6	0.586572
Iceland	13	-0.362111	11.4	0.692434
Alaska	7	0.397174	16.8	0.0143531
Kamchatka	14	-0.767272	8.6	0.575579
Svalbard	8	-0.7089	9	0.236809
Alaska	8	0.272597	15.9	0.652173
Kamchatka	15	1.51062	25.1	0.323771
Alaska	9	-0.62165	9.6	0.620792
Kamchatka	16	-1.27021	5.2	0.0259461
Svalbard	5	-1.18057	5.8	0.675582
Alaska	3	-1.16566	5.9	0.257683
Iceland	B	-0.723477	8.9	0.691122
Alaska	10	-1.03201	6.8	0.656685
Kamchatka	17	-1.25524	5.3	0.44627
Svalbard	7	1.2348	23	0
Iceland	10	-1.42048	4.2	0.426313
Svalbard	8	-0.7089	9	0.239474
Kamchatka	18	-0.176698	12.7	0.020319
Greenland	10	-1.22534	5.5	0.443017
Alaska	1	0.286477	16	0.357471
Kamchatka	19	0.175166	15.2	0.359492
Kamchatka	17	-1.25524	5.3	0.661436
Iceland	11	-0.362111	11.4	0.272707
Kamchatka	20	1.30082	23.5	0.525242
Alaska	9	-0.62165	9.6	0.641009
Svalbard	1A	0.955044	20.9	0.0463643
Alaska	4	-1.30018	5	0.577623
Iceland	14	-0.636166	9.5	0.68425
Alaska	5	-1.42048	4.2	0.610189
Kamchatka	14	-0.767272	8.6	0.249972
Kamchatka	10	1.04874	21.6	0
Greenland	21	-1.28519	5.1	0.663928
Alaska	6	-1.21041	5.6	0.683981
Kamchatka	15	1.51062	25.1	0.394284
Kamchatka	19	0.175166	15.2	0.4124
Greenland	5	-1.63269	2.8	0.13412
Alaska	6	-1.21041	5.6	0.693116
Kamchatka	14	-0.767272	8.6	0.144355
Kamchatka	17	-1.25524	5.3	0
Svalbard	9	-0.958133	7.3	0.626929
Alaska	7	0.397174	16.8	0.0975745
Kamchatka	15	1.51062	25.1	0.147703
Kamchatka	18	-0.176698	12.7	0.020319
Greenland	12	-0.390786	11.2	0
Alaska	8	0.272597	15.9	0.636284
Kamchatka	16	-1.27021	5.2	0.0511016
Kamchatka	19	0.175166	15.2	0.691247
Greenland	8	-1.25524	5.3	0.612706
Alaska	9	-0.62165	9.6	0.569323
Kamchatka	17	-1.25524	5.3	0
Kamchatka	10	1.04874	21.6	0.164007
Greenland	5	-1.63269	2.8	0.101424
Alaska	10	-1.03201	6.8	0.629889
Kamchatka	21	-0.650692	9.4	0.257683
Iceland	4	-0.665229	9.3	0.200559
Greenland	1	-1.43557	4.1	0.00786604
Alaska	1	0.286477	16	0.431403
Kamchatka	20	1.30082	23.5	0.314918
Kamchatka	15	1.51062	25.1	0.0816406
Greenland	8	-1.25524	5.3	0.0975745
Kamchatka	21	-0.650692	9.4	0.0415014
Greenland	3	-1.39034	4.4	0
Svalbard	5	-1.18057	5.8	0.228714
Alaska	3	-1.16566	5.9	0.618415
Alaska	7	0.397174	16.8	0.064686
Iceland	13	-0.362111	11.4	0.596043
Alaska	8	0.272597	15.9	0.688395
Iceland	1	0.230899	15.6	0.359492
Iceland	A	0.175166	15.2	0.644252
Alaska	5	-1.42048	4.2	0.68896
Iceland	B	-0.723477	8.9	0.673253
Alaska	7	0.397174	16.8	0.0463643
Kamchatka	16	-1.27021	5.2	0
Alaska	3	-1.16566	5.9	0.357471
Alaska	8	0.272597	15.9	0.634193
Kamchatka	17	-1.25524	5.3	0.00786604
Iceland	9	-0.405139	11.1	0.692576
Alaska	9	-0.62165	9.6	0.658839
Kamchatka	18	-0.176698	12.7	0
Kamchatka	21	-0.650692	9.4	0.194693
Alaska	10	-1.03201	6.8	0.373371
Alaska	1	0.286477	16	0.571429
Svalbard	2	-1.61746	2.9	0.646145
Greenland	17	-1.51117	3.6	0.020319
Kamchatka	21	-0.650692	9.4	0.408842
Svalbard	8	-0.7089	9	0.194693
Greenland	18	-1.06164	6.6	0.693116
Greenland	2	-1.45067	4	0
Svalbard	5	-1.18057	5.8	0
Alaska	7	0.397174	16.8	0.105226
Kamchatka	19	0.175166	15.2	0.020319
Greenland	5	-1.63269	2.8	0.394284
Iceland	5	0.133265	14.9	0.179646
Iceland	1	0.230899	15.6	0.613535
Greenland	8	-1.25524	5.3	0.239474
Kamchatka	18	-0.176698	12.7	0
Iceland	10	-1.42048	4.2	0.399806
Kamchatka	20	1.30082	23.5	0
Iceland	11	-0.362111	11.4	0.234128
Greenland	15	0.244808	15.7	0.673651
Svalbard	7	1.2348	23	0
Greenland	16	0.0351551	14.2	0.0313211
Alaska	6	-1.21041	5.6	0.359492
Greenland	12	-0.390786	11.2	0.0259461
Iceland	5	0.133265	14.9	0.44138
Greenland	2	-1.45067	4	0.475766
Kamchatka	15	1.51062	25.1	0.0602524
Greenland	3	-1.39034	4.4	0.197636
Iceland	10	-1.42048	4.2	0.223231
Greenland	17	-1.51117	3.6	0
Greenland	8	-1.25524	5.3	0.401629
Greenland	10	-1.22534	5.5	0.214872
Kamchatka	14	-0.767272	8.6	0
Kamchatka	17	-1.25524	5.3	0
Greenland	15	0.244808	15.7	0.505595
Greenland	15	0.244808	15.7	0.65041
Iceland	A	0.175166	15.2	0.639681
Greenland	16	0.0351551	14.2	0
Kamchatka	10	1.04874	21.6	0.00786604
Greenland	10	-1.22534	5.5	0.642968
Greenland	2	-1.45067	4	0.036495
Greenland	3	-1.39034	4.4	0.0936741
Alaska	6	-1.21041	5.6	0.585598
Svalbard	7	1.2348	23	0.00786604
Greenland	18	-1.06164	6.6	0.644252

## Sheet: Community_mcrA
Type	Family	sum_OTU_reads	rel_ab	TempC	Region	StreamNum	cent_Abs	arcsin_rel_ab
Type_A	Methanotrichaceae	276	0.276	11.4	Iceland	11	-0.362111	0.553135
Type_H	Methanobacteriaceae	38	0.038	11.4	Iceland	11	-0.362111	0.196192
Type_H	Methanocellaceae	119	0.119	11.4	Iceland	11	-0.362111	0.3522
Type_H	Methanoregulaceae	461	0.461	11.4	Iceland	11	-0.362111	0.746359
Type_M	Methylotroph	106	0.106	11.4	Iceland	11	-0.362111	0.331621
Type_A	Methanotrichaceae	473	0.473	5.5	Iceland	7	-1.22534	0.758385
Type_H	Methanobacteriaceae	0	0	5.5	Iceland	7	-1.22534	0
Type_H	Methanocellaceae	0	0	5.5	Iceland	7	-1.22534	0
Type_H	Methanoregulaceae	527	0.527	5.5	Iceland	7	-1.22534	0.812411
Type_M	Methylotroph	0	0	5.5	Iceland	7	-1.22534	0
Type_A	Methanotrichaceae	153	0.153	8.9	Iceland	B	-0.723477	0.401883
Type_H	Methanobacteriaceae	183	0.183	8.9	Iceland	B	-0.723477	0.442041
Type_H	Methanocellaceae	77	0.077	8.9	Iceland	B	-0.723477	0.281179
Type_H	Methanoregulaceae	584	0.584	8.9	Iceland	B	-0.723477	0.869798
Type_M	Methylotroph	3	0.003	8.9	Iceland	B	-0.723477	0.0547997
Type_A	Methanotrichaceae	398	0.398	15.7	Greenland	15	0.244808	0.682677
Type_H	Methanobacteriaceae	4	0.004	15.7	Greenland	15	0.244808	0.0632878
Type_H	Methanocellaceae	5	0.005	15.7	Greenland	15	0.244808	0.0707697
Type_H	Methanoregulaceae	581	0.581	15.7	Greenland	15	0.244808	0.866757
Type_M	Methylotroph	12	0.012	15.7	Greenland	15	0.244808	0.109765
Type_A	Methanotrichaceae	493	0.493	14.9	Iceland	6	0.133265	0.778398
Type_H	Methanobacteriaceae	0	0	14.9	Iceland	6	0.133265	0
Type_H	Methanocellaceae	1	0.001	14.9	Iceland	6	0.133265	0.031628
Type_H	Methanoregulaceae	505	0.505	14.9	Iceland	6	0.133265	0.790398
Type_M	Methylotroph	1	0.001	14.9	Iceland	6	0.133265	0.031628
Type_A	Methanotrichaceae	34	0.034	15.6	Iceland	1	0.230899	0.185452
Type_H	Methanobacteriaceae	163	0.163	15.6	Iceland	1	0.230899	0.415593
Type_H	Methanocellaceae	255	0.255	15.6	Iceland	1	0.230899	0.529353
Type_H	Methanoregulaceae	548	0.548	15.6	Iceland	1	0.230899	0.833472
Type_M	Methylotroph	0	0	15.6	Iceland	1	0.230899	0
Type_A	Methanotrichaceae	999	0.999	5.2	Kamchatka	16	-1.27021	1.53917
Type_H	Methanobacteriaceae	0	0	5.2	Kamchatka	16	-1.27021	0
Type_H	Methanocellaceae	1	0.001	5.2	Kamchatka	16	-1.27021	0.031628
Type_H	Methanoregulaceae	0	0	5.2	Kamchatka	16	-1.27021	0
Type_M	Methylotroph	0	0	5.2	Kamchatka	16	-1.27021	0
Type_A	Methanotrichaceae	379	0.379	9.6	Alaska	9	-0.62165	0.663185
Type_H	Methanobacteriaceae	89	0.089	9.6	Alaska	9	-0.62165	0.302941
Type_H	Methanocellaceae	32	0.032	9.6	Alaska	9	-0.62165	0.179853
Type_H	Methanoregulaceae	425	0.425	9.6	Alaska	9	-0.62165	0.710114
Type_M	Methylotroph	75	0.075	9.6	Alaska	9	-0.62165	0.277406
Type_A	Methanotrichaceae	39	0.039	15.6	Iceland	1	0.230899	0.198791
Type_H	Methanobacteriaceae	69	0.069	15.6	Iceland	1	0.230899	0.265797
Type_H	Methanocellaceae	95	0.095	15.6	Iceland	1	0.230899	0.313322
Type_H	Methanoregulaceae	765	0.765	15.6	Iceland	1	0.230899	1.0647
Type_M	Methylotroph	32	0.032	15.6	Iceland	1	0.230899	0.179853
Type_A	Methanotrichaceae	334	0.334	15.7	Greenland	15	0.244808	0.616187
Type_H	Methanobacteriaceae	312	0.312	15.7	Greenland	15	0.244808	0.59266
Type_H	Methanocellaceae	3	0.003	15.7	Greenland	15	0.244808	0.0547997
Type_H	Methanoregulaceae	32	0.032	15.7	Greenland	15	0.244808	0.179853
Type_M	Methylotroph	319	0.319	15.7	Greenland	15	0.244808	0.600192
Type_A	Methanotrichaceae	373	0.373	14.2	Greenland	16	0.0351551	0.656991
Type_H	Methanobacteriaceae	3	0.003	14.2	Greenland	16	0.0351551	0.0547997
Type_H	Methanocellaceae	152	0.152	14.2	Greenland	16	0.0351551	0.400492
Type_H	Methanoregulaceae	433	0.433	14.2	Greenland	16	0.0351551	0.718196
Type_M	Methylotroph	39	0.039	14.2	Greenland	16	0.0351551	0.198791
Type_A	Methanotrichaceae	203	0.203	8.6	Kamchatka	14	-0.767272	0.467387
Type_H	Methanobacteriaceae	2	0.002	8.6	Kamchatka	14	-0.767272	0.0447363
Type_H	Methanocellaceae	28	0.028	8.6	Kamchatka	14	-0.767272	0.168123
Type_H	Methanoregulaceae	486	0.486	8.6	Kamchatka	14	-0.767272	0.771396
Type_M	Methylotroph	281	0.281	8.6	Kamchatka	14	-0.767272	0.558712
Type_A	Methanotrichaceae	239	0.239	25.1	Kamchatka	15	1.51062	0.510801
Type_H	Methanobacteriaceae	343	0.343	25.1	Kamchatka	15	1.51062	0.625697
Type_H	Methanocellaceae	25	0.025	25.1	Kamchatka	15	1.51062	0.15878
Type_H	Methanoregulaceae	6	0.006	25.1	Kamchatka	15	1.51062	0.0775373
Type_M	Methylotroph	387	0.387	25.1	Kamchatka	15	1.51062	0.671413
Type_A	Methanotrichaceae	342	0.342	20.2	Iceland	8	0.860902	0.624643
Type_H	Methanobacteriaceae	3	0.003	20.2	Iceland	8	0.860902	0.0547997
Type_H	Methanocellaceae	128	0.128	20.2	Iceland	8	0.860902	0.36588
Type_H	Methanoregulaceae	502	0.502	20.2	Iceland	8	0.860902	0.787398
Type_M	Methylotroph	25	0.025	20.2	Iceland	8	0.860902	0.15878
Type_A	Methanotrichaceae	139	0.139	8.9	Iceland	B	-0.723477	0.382054
Type_H	Methanobacteriaceae	80	0.08	8.9	Iceland	B	-0.723477	0.286757
Type_H	Methanocellaceae	296	0.296	8.9	Iceland	B	-0.723477	0.575267
Type_H	Methanoregulaceae	359	0.359	8.9	Iceland	B	-0.723477	0.642459
Type_M	Methylotroph	126	0.126	8.9	Iceland	B	-0.723477	0.362876
Type_A	Methanotrichaceae	13	0.013	5.5	Iceland	7	-1.22534	0.114266
Type_H	Methanobacteriaceae	30	0.03	5.5	Iceland	7	-1.22534	0.174083
Type_H	Methanocellaceae	1	0.001	5.5	Iceland	7	-1.22534	0.031628
Type_H	Methanoregulaceae	196	0.196	5.5	Iceland	7	-1.22534	0.458629
Type_M	Methylotroph	760	0.76	5.5	Iceland	7	-1.22534	1.05882
Type_A	Methanotrichaceae	256	0.256	14.2	Greenland	16	0.0351551	0.5305
Type_H	Methanobacteriaceae	7	0.007	14.2	Greenland	16	0.0351551	0.0837639
Type_H	Methanocellaceae	32	0.032	14.2	Greenland	16	0.0351551	0.179853
Type_H	Methanoregulaceae	669	0.669	14.2	Greenland	16	0.0351551	0.957794
Type_M	Methylotroph	36	0.036	14.2	Greenland	16	0.0351551	0.190894
Type_A	Methanotrichaceae	165	0.165	20.2	Iceland	8	0.860902	0.418294
Type_H	Methanobacteriaceae	0	0	20.2	Iceland	8	0.860902	0
Type_H	Methanocellaceae	65	0.065	20.2	Iceland	8	0.860902	0.257797
Type_H	Methanoregulaceae	745	0.745	20.2	Iceland	8	0.860902	1.04144
Type_M	Methylotroph	25	0.025	20.2	Iceland	8	0.860902	0.15878
Type_A	Methanotrichaceae	241	0.241	4	Greenland	2	-1.45067	0.513143
Type_H	Methanobacteriaceae	45	0.045	4	Greenland	2	-1.45067	0.213756
Type_H	Methanocellaceae	177	0.177	4	Greenland	2	-1.45067	0.434232
Type_H	Methanoregulaceae	480	0.48	4	Greenland	2	-1.45067	0.765393
Type_M	Methylotroph	57	0.057	4	Greenland	2	-1.45067	0.241075
Type_A	Methanotrichaceae	282	0.282	8.9	Iceland	B	-0.723477	0.559824
Type_H	Methanobacteriaceae	156	0.156	8.9	Iceland	B	-0.723477	0.406033
Type_H	Methanocellaceae	72	0.072	8.9	Iceland	B	-0.723477	0.271657
Type_H	Methanoregulaceae	428	0.428	8.9	Iceland	B	-0.723477	0.713147
Type_M	Methylotroph	62	0.062	8.9	Iceland	B	-0.723477	0.251646
Type_A	Methanotrichaceae	462	0.462	20.2	Iceland	8	0.860902	0.747361
Type_H	Methanobacteriaceae	0	0	20.2	Iceland	8	0.860902	0
Type_H	Methanocellaceae	118	0.118	20.2	Iceland	8	0.860902	0.350653
Type_H	Methanoregulaceae	418	0.418	20.2	Iceland	8	0.860902	0.703026
Type_M	Methylotroph	2	0.002	20.2	Iceland	8	0.860902	0.0447363
Type_A	Methanotrichaceae	299	0.299	5.6	Alaska	6	-1.21041	0.578548
Type_H	Methanobacteriaceae	291	0.291	5.6	Alaska	6	-1.21041	0.569777
Type_H	Methanocellaceae	0	0	5.6	Alaska	6	-1.21041	0
Type_H	Methanoregulaceae	303	0.303	5.6	Alaska	6	-1.21041	0.582908
Type_M	Methylotroph	107	0.107	5.6	Alaska	6	-1.21041	0.333242
Type_A	Methanotrichaceae	590	0.59	8.6	Kamchatka	14	-0.767272	0.875891
Type_H	Methanobacteriaceae	1	0.001	8.6	Kamchatka	14	-0.767272	0.031628
Type_H	Methanocellaceae	400	0.4	8.6	Kamchatka	14	-0.767272	0.684719
Type_H	Methanoregulaceae	7	0.007	8.6	Kamchatka	14	-0.767272	0.0837639
Type_M	Methylotroph	2	0.002	8.6	Kamchatka	14	-0.767272	0.0447363
Type_A	Methanotrichaceae	211	0.211	15.6	Iceland	1	0.230899	0.47726
Type_H	Methanobacteriaceae	26	0.026	15.6	Iceland	1	0.230899	0.161952
Type_H	Methanocellaceae	44	0.044	15.6	Iceland	1	0.230899	0.211331
Type_H	Methanoregulaceae	666	0.666	15.6	Iceland	1	0.230899	0.95461
Type_M	Methylotroph	53	0.053	15.6	Iceland	1	0.230899	0.232301
Type_A	Methanotrichaceae	224	0.224	15.9	Alaska	8	0.272597	0.493018
Type_H	Methanobacteriaceae	54	0.054	15.9	Alaska	8	0.272597	0.234523
Type_H	Methanocellaceae	41	0.041	15.9	Alaska	8	0.272597	0.203894
Type_H	Methanoregulaceae	547	0.547	15.9	Alaska	8	0.272597	0.832468
Type_M	Methylotroph	134	0.134	15.9	Alaska	8	0.272597	0.374772
Type_A	Methanotrichaceae	139	0.139	23.5	Kamchatka	20	1.30082	0.382054
Type_H	Methanobacteriaceae	1	0.001	23.5	Kamchatka	20	1.30082	0.031628
Type_H	Methanocellaceae	45	0.045	23.5	Kamchatka	20	1.30082	0.213756
Type_H	Methanoregulaceae	789	0.789	23.5	Kamchatka	20	1.30082	1.09354
Type_M	Methylotroph	26	0.026	23.5	Kamchatka	20	1.30082	0.161952
Type_A	Methanotrichaceae	96	0.096	15.2	Iceland	A	0.175166	0.315023
Type_H	Methanobacteriaceae	13	0.013	15.2	Iceland	A	0.175166	0.114266
Type_H	Methanocellaceae	0	0	15.2	Iceland	A	0.175166	0
Type_H	Methanoregulaceae	891	0.891	15.2	Iceland	A	0.175166	1.23433
Type_M	Methylotroph	0	0	15.2	Iceland	A	0.175166	0
Type_A	Methanotrichaceae	0	0	6.8	Alaska	10	-1.03201	0
Type_H	Methanobacteriaceae	0	0	6.8	Alaska	10	-1.03201	0
Type_H	Methanocellaceae	701	0.701	6.8	Alaska	10	-1.03201	0.992248
Type_H	Methanoregulaceae	299	0.299	6.8	Alaska	10	-1.03201	0.578548
Type_M	Methylotroph	0	0	6.8	Alaska	10	-1.03201	0
Type_A	Methanotrichaceae	206	0.206	8.9	Iceland	B	-0.723477	0.471106
Type_H	Methanobacteriaceae	133	0.133	8.9	Iceland	B	-0.723477	0.373302
Type_H	Methanocellaceae	19	0.019	8.9	Iceland	B	-0.723477	0.138281
Type_H	Methanoregulaceae	359	0.359	8.9	Iceland	B	-0.723477	0.642459
Type_M	Methylotroph	283	0.283	8.9	Iceland	B	-0.723477	0.560934
Type_A	Methanotrichaceae	1	0.001	14.9	Iceland	6	0.133265	0.031628
Type_H	Methanobacteriaceae	565	0.565	14.9	Iceland	6	0.133265	0.850583
Type_H	Methanocellaceae	0	0	14.9	Iceland	6	0.133265	0
Type_H	Methanoregulaceae	430	0.43	14.9	Iceland	6	0.133265	0.715167
Type_M	Methylotroph	4	0.004	14.9	Iceland	6	0.133265	0.0632878
Type_A	Methanotrichaceae	154	0.154	5	Alaska	4	-1.30018	0.40327
Type_H	Methanobacteriaceae	4	0.004	5	Alaska	4	-1.30018	0.0632878
Type_H	Methanocellaceae	61	0.061	5	Alaska	4	-1.30018	0.249564
Type_H	Methanoregulaceae	685	0.685	5	Alaska	4	-1.30018	0.974903
Type_M	Methylotroph	96	0.096	5	Alaska	4	-1.30018	0.315023
Type_A	Methanotrichaceae	137	0.137	16	Alaska	1	0.286477	0.379154
Type_H	Methanobacteriaceae	0	0	16	Alaska	1	0.286477	0
Type_H	Methanocellaceae	21	0.021	16	Alaska	1	0.286477	0.145426
Type_H	Methanoregulaceae	757	0.757	16	Alaska	1	0.286477	1.05532
Type_M	Methylotroph	85	0.085	16	Alaska	1	0.286477	0.295844
Type_A	Methanotrichaceae	358	0.358	4.2	Alaska	5	-1.42048	0.641417
Type_H	Methanobacteriaceae	31	0.031	4.2	Alaska	5	-1.42048	0.176991
Type_H	Methanocellaceae	262	0.262	4.2	Alaska	5	-1.42048	0.537348
Type_H	Methanoregulaceae	251	0.251	4.2	Alaska	5	-1.42048	0.524753
Type_M	Methylotroph	98	0.098	4.2	Alaska	5	-1.42048	0.318402
Type_A	Methanotrichaceae	86	0.086	5.5	Iceland	7	-1.22534	0.297632
Type_H	Methanobacteriaceae	15	0.015	5.5	Iceland	7	-1.22534	0.122783
Type_H	Methanocellaceae	0	0	5.5	Iceland	7	-1.22534	0
Type_H	Methanoregulaceae	796	0.796	5.5	Iceland	7	-1.22534	1.10217
Type_M	Methylotroph	103	0.103	5.5	Iceland	7	-1.22534	0.326718
Type_A	Methanotrichaceae	658	0.658	23	Svalbard	7	1.2348	0.946153
Type_H	Methanobacteriaceae	7	0.007	23	Svalbard	7	1.2348	0.0837639
Type_H	Methanocellaceae	77	0.077	23	Svalbard	7	1.2348	0.281179
Type_H	Methanoregulaceae	24	0.024	23	Svalbard	7	1.2348	0.155546
Type_M	Methylotroph	234	0.234	23	Svalbard	7	1.2348	0.504918
Type_A	Methanotrichaceae	205	0.205	5.9	Alaska	3	-1.16566	0.469869
Type_H	Methanobacteriaceae	14	0.014	5.9	Alaska	3	-1.16566	0.118599
Type_H	Methanocellaceae	35	0.035	5.9	Alaska	3	-1.16566	0.188192
Type_H	Methanoregulaceae	621	0.621	5.9	Alaska	3	-1.16566	0.907611
Type_M	Methylotroph	125	0.125	5.9	Alaska	3	-1.16566	0.361367
Type_A	Methanotrichaceae	436	0.436	4	Greenland	2	-1.45067	0.721222
Type_H	Methanobacteriaceae	9	0.009	4	Greenland	2	-1.45067	0.0950112
Type_H	Methanocellaceae	79	0.079	4	Greenland	2	-1.45067	0.284908
Type_H	Methanoregulaceae	316	0.316	4	Greenland	2	-1.45067	0.59697
Type_M	Methylotroph	160	0.16	4	Greenland	2	-1.45067	0.411517
Type_A	Methanotrichaceae	67	0.067	23	Svalbard	7	1.2348	0.261825
Type_H	Methanobacteriaceae	903	0.903	23	Svalbard	7	1.2348	1.25408
Type_H	Methanocellaceae	19	0.019	23	Svalbard	7	1.2348	0.138281
Type_H	Methanoregulaceae	0	0	23	Svalbard	7	1.2348	0
Type_M	Methylotroph	11	0.011	23	Svalbard	7	1.2348	0.105074
Type_A	Methanotrichaceae	209	0.209	5	Alaska	4	-1.30018	0.474805
Type_H	Methanobacteriaceae	10	0.01	5	Alaska	4	-1.30018	0.100167
Type_H	Methanocellaceae	342	0.342	5	Alaska	4	-1.30018	0.624643
Type_H	Methanoregulaceae	308	0.308	5	Alaska	4	-1.30018	0.588336
Type_M	Methylotroph	131	0.131	5	Alaska	4	-1.30018	0.370347
Type_A	Methanotrichaceae	415	0.415	14.2	Greenland	16	0.0351551	0.699983
Type_H	Methanobacteriaceae	3	0.003	14.2	Greenland	16	0.0351551	0.0547997
Type_H	Methanocellaceae	36	0.036	14.2	Greenland	16	0.0351551	0.190894
Type_H	Methanoregulaceae	519	0.519	14.2	Greenland	16	0.0351551	0.804403
Type_M	Methylotroph	27	0.027	14.2	Greenland	16	0.0351551	0.165065
Type_A	Methanotrichaceae	142	0.142	4.2	Alaska	5	-1.42048	0.38637
Type_H	Methanobacteriaceae	57	0.057	4.2	Alaska	5	-1.42048	0.241075
Type_H	Methanocellaceae	116	0.116	4.2	Alaska	5	-1.42048	0.347542
Type_H	Methanoregulaceae	599	0.599	4.2	Alaska	5	-1.42048	0.885057
Type_M	Methylotroph	86	0.086	4.2	Alaska	5	-1.42048	0.297632
Type_A	Methanotrichaceae	342	0.342	9.4	Kamchatka	21	-0.650692	0.624643
Type_H	Methanobacteriaceae	12	0.012	9.4	Kamchatka	21	-0.650692	0.109765
Type_H	Methanocellaceae	21	0.021	9.4	Kamchatka	21	-0.650692	0.145426
Type_H	Methanoregulaceae	550	0.55	9.4	Kamchatka	21	-0.650692	0.835482
Type_M	Methylotroph	75	0.075	9.4	Kamchatka	21	-0.650692	0.277406
Type_A	Methanotrichaceae	74	0.074	5.3	Greenland	8	-1.25524	0.275501
Type_H	Methanobacteriaceae	0	0	5.3	Greenland	8	-1.25524	0
Type_H	Methanocellaceae	581	0.581	5.3	Greenland	8	-1.25524	0.866757
Type_H	Methanoregulaceae	5	0.005	5.3	Greenland	8	-1.25524	0.0707697
Type_M	Methylotroph	340	0.34	5.3	Greenland	8	-1.25524	0.622533
Type_A	Methanotrichaceae	433	0.433	23	Svalbard	7	1.2348	0.718196
Type_H	Methanobacteriaceae	448	0.448	23	Svalbard	7	1.2348	0.733304
Type_H	Methanocellaceae	36	0.036	23	Svalbard	7	1.2348	0.190894
Type_H	Methanoregulaceae	41	0.041	23	Svalbard	7	1.2348	0.203894
Type_M	Methylotroph	42	0.042	23	Svalbard	7	1.2348	0.206401
Type_A	Methanotrichaceae	0	0	16.8	Alaska	7	0.397174	0
Type_H	Methanobacteriaceae	113	0.113	16.8	Alaska	7	0.397174	0.342831
Type_H	Methanocellaceae	0	0	16.8	Alaska	7	0.397174	0
Type_H	Methanoregulaceae	755	0.755	16.8	Alaska	7	0.397174	1.05299
Type_M	Methylotroph	132	0.132	16.8	Alaska	7	0.397174	0.371827
Type_A	Methanotrichaceae	84	0.084	5	Alaska	4	-1.30018	0.294047
Type_H	Methanobacteriaceae	39	0.039	5	Alaska	4	-1.30018	0.198791
Type_H	Methanocellaceae	177	0.177	5	Alaska	4	-1.30018	0.434232
Type_H	Methanoregulaceae	529	0.529	5	Alaska	4	-1.30018	0.814414
Type_M	Methylotroph	171	0.171	5	Alaska	4	-1.30018	0.426318
Type_A	Methanotrichaceae	43	0.043	9	Svalbard	8	-0.7089	0.20888
Type_H	Methanobacteriaceae	454	0.454	9	Svalbard	8	-0.7089	0.739333
Type_H	Methanocellaceae	45	0.045	9	Svalbard	8	-0.7089	0.213756
Type_H	Methanoregulaceae	329	0.329	9	Svalbard	8	-0.7089	0.610876
Type_M	Methylotroph	129	0.129	9	Svalbard	8	-0.7089	0.367374
Type_A	Methanotrichaceae	328	0.328	9.6	Alaska	9	-0.62165	0.609811
Type_H	Methanobacteriaceae	12	0.012	9.6	Alaska	9	-0.62165	0.109765
Type_H	Methanocellaceae	17	0.017	9.6	Alaska	9	-0.62165	0.130756
Type_H	Methanoregulaceae	586	0.586	9.6	Alaska	9	-0.62165	0.871828
Type_M	Methylotroph	57	0.057	9.6	Alaska	9	-0.62165	0.241075
Type_A	Methanotrichaceae	496	0.496	9.5	Iceland	14	-0.636166	0.781398
Type_H	Methanobacteriaceae	0	0	9.5	Iceland	14	-0.636166	0
Type_H	Methanocellaceae	0	0	9.5	Iceland	14	-0.636166	0
Type_H	Methanoregulaceae	504	0.504	9.5	Iceland	14	-0.636166	0.789398
Type_M	Methylotroph	0	0	9.5	Iceland	14	-0.636166	0
Type_A	Methanotrichaceae	106	0.106	14.9	Iceland	5	0.133265	0.331621
Type_H	Methanobacteriaceae	159	0.159	14.9	Iceland	5	0.133265	0.410151
Type_H	Methanocellaceae	111	0.111	14.9	Iceland	5	0.133265	0.33966
Type_H	Methanoregulaceae	456	0.456	14.9	Iceland	5	0.133265	0.741341
Type_M	Methylotroph	168	0.168	14.9	Iceland	5	0.133265	0.42232
Type_A	Methanotrichaceae	184	0.184	6.8	Alaska	10	-1.03201	0.443333
Type_H	Methanobacteriaceae	108	0.108	6.8	Alaska	10	-1.03201	0.334856
Type_H	Methanocellaceae	103	0.103	6.8	Alaska	10	-1.03201	0.326718
Type_H	Methanoregulaceae	233	0.233	6.8	Alaska	10	-1.03201	0.503736
Type_M	Methylotroph	372	0.372	6.8	Alaska	10	-1.03201	0.655957
Type_A	Methanotrichaceae	120	0.12	4.4	Greenland	3	-1.39034	0.353742
Type_H	Methanobacteriaceae	31	0.031	4.4	Greenland	3	-1.39034	0.176991
Type_H	Methanocellaceae	122	0.122	4.4	Greenland	3	-1.39034	0.356808
Type_H	Methanoregulaceae	628	0.628	4.4	Greenland	3	-1.39034	0.914839
Type_M	Methylotroph	99	0.099	4.4	Greenland	3	-1.39034	0.32008
Type_A	Methanotrichaceae	3	0.003	23	Svalbard	7	1.2348	0.0547997
Type_H	Methanobacteriaceae	986	0.986	23	Svalbard	7	1.2348	1.4522
Type_H	Methanocellaceae	9	0.009	23	Svalbard	7	1.2348	0.0950112
Type_H	Methanoregulaceae	0	0	23	Svalbard	7	1.2348	0
Type_M	Methylotroph	2	0.002	23	Svalbard	7	1.2348	0.0447363
Type_A	Methanotrichaceae	164	0.164	20.2	Iceland	8	0.860902	0.416945
Type_H	Methanobacteriaceae	28	0.028	20.2	Iceland	8	0.860902	0.168123
Type_H	Methanocellaceae	380	0.38	20.2	Iceland	8	0.860902	0.664215
Type_H	Methanoregulaceae	317	0.317	20.2	Iceland	8	0.860902	0.598045
Type_M	Methylotroph	111	0.111	20.2	Iceland	8	0.860902	0.33966
Type_A	Methanotrichaceae	164	0.164	4	Greenland	2	-1.45067	0.416945
Type_H	Methanobacteriaceae	1	0.001	4	Greenland	2	-1.45067	0.031628
Type_H	Methanocellaceae	2	0.002	4	Greenland	2	-1.45067	0.0447363
Type_H	Methanoregulaceae	812	0.812	4	Greenland	2	-1.45067	1.12232
Type_M	Methylotroph	21	0.021	4	Greenland	2	-1.45067	0.145426
Type_A	Methanotrichaceae	215	0.215	14.2	Greenland	16	0.0351551	0.482145
Type_H	Methanobacteriaceae	16	0.016	14.2	Greenland	16	0.0351551	0.126831
Type_H	Methanocellaceae	89	0.089	14.2	Greenland	16	0.0351551	0.302941
Type_H	Methanoregulaceae	637	0.637	14.2	Greenland	16	0.0351551	0.924173
Type_M	Methylotroph	43	0.043	14.2	Greenland	16	0.0351551	0.20888
Type_A	Methanotrichaceae	495	0.495	15.7	Greenland	15	0.244808	0.780398
Type_H	Methanobacteriaceae	139	0.139	15.7	Greenland	15	0.244808	0.382054
Type_H	Methanocellaceae	133	0.133	15.7	Greenland	15	0.244808	0.373302
Type_H	Methanoregulaceae	142	0.142	15.7	Greenland	15	0.244808	0.38637
Type_M	Methylotroph	91	0.091	15.7	Greenland	15	0.244808	0.306435
Type_A	Methanotrichaceae	70	0.07	11.4	Iceland	11	-0.362111	0.267763
Type_H	Methanobacteriaceae	360	0.36	11.4	Iceland	11	-0.362111	0.643501
Type_H	Methanocellaceae	42	0.042	11.4	Iceland	11	-0.362111	0.206401
Type_H	Methanoregulaceae	341	0.341	11.4	Iceland	11	-0.362111	0.623589
Type_M	Methylotroph	187	0.187	11.4	Iceland	11	-0.362111	0.447192
Type_A	Methanotrichaceae	0	0	2.8	Greenland	5	-1.63269	0
Type_H	Methanobacteriaceae	142	0.142	2.8	Greenland	5	-1.63269	0.38637
Type_H	Methanocellaceae	254	0.254	2.8	Greenland	5	-1.63269	0.528205
Type_H	Methanoregulaceae	537	0.537	2.8	Greenland	5	-1.63269	0.822432
Type_M	Methylotroph	67	0.067	2.8	Greenland	5	-1.63269	0.261825
Type_A	Methanotrichaceae	426	0.426	6.8	Alaska	10	-1.03201	0.711125
Type_H	Methanobacteriaceae	7	0.007	6.8	Alaska	10	-1.03201	0.0837639
Type_H	Methanocellaceae	314	0.314	6.8	Alaska	10	-1.03201	0.594817
Type_H	Methanoregulaceae	214	0.214	6.8	Alaska	10	-1.03201	0.480927
Type_M	Methylotroph	39	0.039	6.8	Alaska	10	-1.03201	0.198791
Type_A	Methanotrichaceae	0	0	12.7	Svalbard	4	-0.176698	0
Type_H	Methanobacteriaceae	841	0.841	12.7	Svalbard	4	-0.176698	1.16065
Type_H	Methanocellaceae	0	0	12.7	Svalbard	4	-0.176698	0
Type_H	Methanoregulaceae	152	0.152	12.7	Svalbard	4	-0.176698	0.400492
Type_M	Methylotroph	7	0.007	12.7	Svalbard	4	-0.176698	0.0837639
Type_A	Methanotrichaceae	196	0.196	4	Greenland	2	-1.45067	0.458629
Type_H	Methanobacteriaceae	13	0.013	4	Greenland	2	-1.45067	0.114266
Type_H	Methanocellaceae	158	0.158	4	Greenland	2	-1.45067	0.408782
Type_H	Methanoregulaceae	590	0.59	4	Greenland	2	-1.45067	0.875891
Type_M	Methylotroph	43	0.043	4	Greenland	2	-1.45067	0.20888
Type_A	Methanotrichaceae	233	0.233	5	Alaska	4	-1.30018	0.503736
Type_H	Methanobacteriaceae	159	0.159	5	Alaska	4	-1.30018	0.410151
Type_H	Methanocellaceae	72	0.072	5	Alaska	4	-1.30018	0.271657
Type_H	Methanoregulaceae	452	0.452	5	Alaska	4	-1.30018	0.737324
Type_M	Methylotroph	84	0.084	5	Alaska	4	-1.30018	0.294047
Type_A	Methanotrichaceae	25	0.025	16	Alaska	1	0.286477	0.15878
Type_H	Methanobacteriaceae	0	0	16	Alaska	1	0.286477	0
Type_H	Methanocellaceae	7	0.007	16	Alaska	1	0.286477	0.0837639
Type_H	Methanoregulaceae	966	0.966	16	Alaska	1	0.286477	1.38534
Type_M	Methylotroph	2	0.002	16	Alaska	1	0.286477	0.0447363
Type_A	Methanotrichaceae	645	0.645	8.6	Kamchatka	14	-0.767272	0.932512
Type_H	Methanobacteriaceae	17	0.017	8.6	Kamchatka	14	-0.767272	0.130756
Type_H	Methanocellaceae	17	0.017	8.6	Kamchatka	14	-0.767272	0.130756
Type_H	Methanoregulaceae	319	0.319	8.6	Kamchatka	14	-0.767272	0.600192
Type_M	Methylotroph	2	0.002	8.6	Kamchatka	14	-0.767272	0.0447363
Type_A	Methanotrichaceae	199	0.199	5.9	Alaska	3	-1.16566	0.462396
Type_H	Methanobacteriaceae	132	0.132	5.9	Alaska	3	-1.16566	0.371827
Type_H	Methanocellaceae	45	0.045	5.9	Alaska	3	-1.16566	0.213756
Type_H	Methanoregulaceae	509	0.509	5.9	Alaska	3	-1.16566	0.794399
Type_M	Methylotroph	115	0.115	5.9	Alaska	3	-1.16566	0.345978
Type_A	Methanotrichaceae	120	0.12	9.4	Kamchatka	21	-0.650692	0.353742
Type_H	Methanobacteriaceae	751	0.751	9.4	Kamchatka	21	-0.650692	1.04835
Type_H	Methanocellaceae	0	0	9.4	Kamchatka	21	-0.650692	0
Type_H	Methanoregulaceae	83	0.083	9.4	Kamchatka	21	-0.650692	0.292239
Type_M	Methylotroph	46	0.046	9.4	Kamchatka	21	-0.650692	0.216155
Type_A	Methanotrichaceae	340	0.34	9.6	Alaska	9	-0.62165	0.622533
Type_H	Methanobacteriaceae	73	0.073	9.6	Alaska	9	-0.62165	0.273585
Type_H	Methanocellaceae	42	0.042	9.6	Alaska	9	-0.62165	0.206401
Type_H	Methanoregulaceae	468	0.468	9.6	Alaska	9	-0.62165	0.753376
Type_M	Methylotroph	77	0.077	9.6	Alaska	9	-0.62165	0.281179
Type_A	Methanotrichaceae	148	0.148	5	Alaska	4	-1.30018	0.394891
Type_H	Methanobacteriaceae	14	0.014	5	Alaska	4	-1.30018	0.118599
Type_H	Methanocellaceae	40	0.04	5	Alaska	4	-1.30018	0.201358
Type_H	Methanoregulaceae	743	0.743	5	Alaska	4	-1.30018	1.03915
Type_M	Methylotroph	55	0.055	5	Alaska	4	-1.30018	0.236726
Type_A	Methanotrichaceae	284	0.284	15.9	Alaska	8	0.272597	0.562044
Type_H	Methanobacteriaceae	67	0.067	15.9	Alaska	8	0.272597	0.261825
Type_H	Methanocellaceae	42	0.042	15.9	Alaska	8	0.272597	0.206401
Type_H	Methanoregulaceae	458	0.458	15.9	Alaska	8	0.272597	0.743349
Type_M	Methylotroph	149	0.149	15.9	Alaska	8	0.272597	0.396297
Type_A	Methanotrichaceae	314	0.314	4.2	Alaska	5	-1.42048	0.594817
Type_H	Methanobacteriaceae	79	0.079	4.2	Alaska	5	-1.42048	0.284908
Type_H	Methanocellaceae	297	0.297	4.2	Alaska	5	-1.42048	0.576362
Type_H	Methanoregulaceae	227	0.227	4.2	Alaska	5	-1.42048	0.496607
Type_M	Methylotroph	83	0.083	4.2	Alaska	5	-1.42048	0.292239
Type_A	Methanotrichaceae	300	0.3	14.2	Greenland	16	0.0351551	0.57964
Type_H	Methanobacteriaceae	1	0.001	14.2	Greenland	16	0.0351551	0.031628
Type_H	Methanocellaceae	15	0.015	14.2	Greenland	16	0.0351551	0.122783
Type_H	Methanoregulaceae	669	0.669	14.2	Greenland	16	0.0351551	0.957794
Type_M	Methylotroph	15	0.015	14.2	Greenland	16	0.0351551	0.122783
Type_A	Methanotrichaceae	282	0.282	4.2	Alaska	5	-1.42048	0.559824
Type_H	Methanobacteriaceae	29	0.029	4.2	Alaska	5	-1.42048	0.171128
Type_H	Methanocellaceae	320	0.32	4.2	Alaska	5	-1.42048	0.601264
Type_H	Methanoregulaceae	163	0.163	4.2	Alaska	5	-1.42048	0.415593
Type_M	Methylotroph	206	0.206	4.2	Alaska	5	-1.42048	0.471106
Type_A	Methanotrichaceae	622	0.622	9.4	Kamchatka	21	-0.650692	0.908642
Type_H	Methanobacteriaceae	0	0	9.4	Kamchatka	21	-0.650692	0
Type_H	Methanocellaceae	0	0	9.4	Kamchatka	21	-0.650692	0
Type_H	Methanoregulaceae	4	0.004	9.4	Kamchatka	21	-0.650692	0.0632878
Type_M	Methylotroph	374	0.374	9.4	Kamchatka	21	-0.650692	0.658025
Type_A	Methanotrichaceae	119	0.119	5.6	Alaska	6	-1.21041	0.3522
Type_H	Methanobacteriaceae	307	0.307	5.6	Alaska	6	-1.21041	0.587252
Type_H	Methanocellaceae	58	0.058	5.6	Alaska	6	-1.21041	0.243223
Type_H	Methanoregulaceae	355	0.355	5.6	Alaska	6	-1.21041	0.638285
Type_M	Methylotroph	161	0.161	5.6	Alaska	6	-1.21041	0.412879
Type_A	Methanotrichaceae	383	0.383	5.6	Alaska	6	-1.21041	0.667303
Type_H	Methanobacteriaceae	157	0.157	5.6	Alaska	6	-1.21041	0.40741
Type_H	Methanocellaceae	1	0.001	5.6	Alaska	6	-1.21041	0.031628
Type_H	Methanoregulaceae	358	0.358	5.6	Alaska	6	-1.21041	0.641417
Type_M	Methylotroph	101	0.101	5.6	Alaska	6	-1.21041	0.323414
Type_A	Methanotrichaceae	80	0.08	8.6	Kamchatka	14	-0.767272	0.286757
Type_H	Methanobacteriaceae	276	0.276	8.6	Kamchatka	14	-0.767272	0.553135
Type_H	Methanocellaceae	320	0.32	8.6	Kamchatka	14	-0.767272	0.601264
Type_H	Methanoregulaceae	324	0.324	8.6	Kamchatka	14	-0.767272	0.605545
Type_M	Methylotroph	0	0	8.6	Kamchatka	14	-0.767272	0
Type_A	Methanotrichaceae	265	0.265	15.9	Alaska	8	0.272597	0.540753
Type_H	Methanobacteriaceae	57	0.057	15.9	Alaska	8	0.272597	0.241075
Type_H	Methanocellaceae	14	0.014	15.9	Alaska	8	0.272597	0.118599
Type_H	Methanoregulaceae	564	0.564	15.9	Alaska	8	0.272597	0.849574
Type_M	Methylotroph	100	0.1	15.9	Alaska	8	0.272597	0.321751
Type_A	Methanotrichaceae	319	0.319	9.6	Alaska	9	-0.62165	0.600192
Type_H	Methanobacteriaceae	84	0.084	9.6	Alaska	9	-0.62165	0.294047
Type_H	Methanocellaceae	42	0.042	9.6	Alaska	9	-0.62165	0.206401
Type_H	Methanoregulaceae	469	0.469	9.6	Alaska	9	-0.62165	0.754378
Type_M	Methylotroph	86	0.086	9.6	Alaska	9	-0.62165	0.297632
Type_A	Methanotrichaceae	274	0.274	23	Svalbard	7	1.2348	0.550895
Type_H	Methanobacteriaceae	46	0.046	23	Svalbard	7	1.2348	0.216155
Type_H	Methanocellaceae	641	0.641	23	Svalbard	7	1.2348	0.928337
Type_H	Methanoregulaceae	0	0	23	Svalbard	7	1.2348	0
Type_M	Methylotroph	39	0.039	23	Svalbard	7	1.2348	0.198791
Type_A	Methanotrichaceae	323	0.323	5.9	Alaska	3	-1.16566	0.604476
Type_H	Methanobacteriaceae	41	0.041	5.9	Alaska	3	-1.16566	0.203894
Type_H	Methanocellaceae	63	0.063	5.9	Alaska	3	-1.16566	0.253711
Type_H	Methanoregulaceae	518	0.518	5.9	Alaska	3	-1.16566	0.803402
Type_M	Methylotroph	55	0.055	5.9	Alaska	3	-1.16566	0.236726
Type_A	Methanotrichaceae	963	0.963	12.7	Kamchatka	18	-0.176698	1.37724
Type_H	Methanobacteriaceae	26	0.026	12.7	Kamchatka	18	-0.176698	0.161952
Type_H	Methanocellaceae	1	0.001	12.7	Kamchatka	18	-0.176698	0.031628
Type_H	Methanoregulaceae	7	0.007	12.7	Kamchatka	18	-0.176698	0.0837639
Type_M	Methylotroph	3	0.003	12.7	Kamchatka	18	-0.176698	0.0547997
Type_A	Methanotrichaceae	188	0.188	16	Alaska	1	0.286477	0.448473
Type_H	Methanobacteriaceae	39	0.039	16	Alaska	1	0.286477	0.198791
Type_H	Methanocellaceae	187	0.187	16	Alaska	1	0.286477	0.447192
Type_H	Methanoregulaceae	478	0.478	16	Alaska	1	0.286477	0.763391
Type_M	Methylotroph	108	0.108	16	Alaska	1	0.286477	0.334856
Type_A	Methanotrichaceae	0	0	15.2	Kamchatka	19	0.175166	0
Type_H	Methanobacteriaceae	618	0.618	15.2	Kamchatka	19	0.175166	0.904522
Type_H	Methanocellaceae	74	0.074	15.2	Kamchatka	19	0.175166	0.275501
Type_H	Methanoregulaceae	303	0.303	15.2	Kamchatka	19	0.175166	0.582908
Type_M	Methylotroph	5	0.005	15.2	Kamchatka	19	0.175166	0.0707697
Type_A	Methanotrichaceae	147	0.147	5.3	Kamchatka	17	-1.25524	0.393481
Type_H	Methanobacteriaceae	357	0.357	5.3	Kamchatka	17	-1.25524	0.640373
Type_H	Methanocellaceae	0	0	5.3	Kamchatka	17	-1.25524	0
Type_H	Methanoregulaceae	496	0.496	5.3	Kamchatka	17	-1.25524	0.781398
Type_M	Methylotroph	0	0	5.3	Kamchatka	17	-1.25524	0
Type_A	Methanotrichaceae	542	0.542	23.5	Kamchatka	20	1.30082	0.827448
Type_H	Methanobacteriaceae	41	0.041	23.5	Kamchatka	20	1.30082	0.203894
Type_H	Methanocellaceae	110	0.11	23.5	Kamchatka	20	1.30082	0.338065
Type_H	Methanoregulaceae	253	0.253	23.5	Kamchatka	20	1.30082	0.527056
Type_M	Methylotroph	54	0.054	23.5	Kamchatka	20	1.30082	0.234523
Type_A	Methanotrichaceae	325	0.325	9.6	Alaska	9	-0.62165	0.606613
Type_H	Methanobacteriaceae	84	0.084	9.6	Alaska	9	-0.62165	0.294047
Type_H	Methanocellaceae	87	0.087	9.6	Alaska	9	-0.62165	0.299411
Type_H	Methanoregulaceae	418	0.418	9.6	Alaska	9	-0.62165	0.703026
Type_M	Methylotroph	86	0.086	9.6	Alaska	9	-0.62165	0.297632
Type_A	Methanotrichaceae	96	0.096	5	Alaska	4	-1.30018	0.315023
Type_H	Methanobacteriaceae	3	0.003	5	Alaska	4	-1.30018	0.0547997
Type_H	Methanocellaceae	116	0.116	5	Alaska	4	-1.30018	0.347542
Type_H	Methanoregulaceae	539	0.539	5	Alaska	4	-1.30018	0.824438
Type_M	Methylotroph	246	0.246	5	Alaska	4	-1.30018	0.518968
Type_A	Methanotrichaceae	977	0.977	9.5	Iceland	14	-0.636166	1.41855
Type_H	Methanobacteriaceae	3	0.003	9.5	Iceland	14	-0.636166	0.0547997
Type_H	Methanocellaceae	0	0	9.5	Iceland	14	-0.636166	0
Type_H	Methanoregulaceae	16	0.016	9.5	Iceland	14	-0.636166	0.126831
Type_M	Methylotroph	4	0.004	9.5	Iceland	14	-0.636166	0.0632878
Type_A	Methanotrichaceae	117	0.117	4.2	Alaska	5	-1.42048	0.3491
Type_H	Methanobacteriaceae	107	0.107	4.2	Alaska	5	-1.42048	0.333242
Type_H	Methanocellaceae	136	0.136	4.2	Alaska	5	-1.42048	0.377698
Type_H	Methanoregulaceae	183	0.183	4.2	Alaska	5	-1.42048	0.442041
Type_M	Methylotroph	457	0.457	4.2	Alaska	5	-1.42048	0.742345
Type_A	Methanotrichaceae	698	0.698	21.6	Kamchatka	10	1.04874	0.988976
Type_H	Methanobacteriaceae	0	0	21.6	Kamchatka	10	1.04874	0
Type_H	Methanocellaceae	34	0.034	21.6	Kamchatka	10	1.04874	0.185452
Type_H	Methanoregulaceae	70	0.07	21.6	Kamchatka	10	1.04874	0.267763
Type_M	Methylotroph	198	0.198	21.6	Kamchatka	10	1.04874	0.461143
Type_A	Methanotrichaceae	118	0.118	5.1	Greenland	21	-1.28519	0.350653
Type_H	Methanobacteriaceae	105	0.105	5.1	Greenland	21	-1.28519	0.329994
Type_H	Methanocellaceae	136	0.136	5.1	Greenland	21	-1.28519	0.377698
Type_H	Methanoregulaceae	410	0.41	5.1	Greenland	21	-1.28519	0.694905
Type_M	Methylotroph	231	0.231	5.1	Greenland	21	-1.28519	0.501367
Type_A	Methanotrichaceae	149	0.149	5.6	Alaska	6	-1.21041	0.396297
Type_H	Methanobacteriaceae	724	0.724	5.6	Alaska	6	-1.21041	1.01766
Type_H	Methanocellaceae	25	0.025	5.6	Alaska	6	-1.21041	0.15878
Type_H	Methanoregulaceae	22	0.022	5.6	Alaska	6	-1.21041	0.148873
Type_M	Methylotroph	80	0.08	5.6	Alaska	6	-1.21041	0.286757
Type_A	Methanotrichaceae	2	0.002	15.2	Kamchatka	19	0.175166	0.0447363
Type_H	Methanobacteriaceae	0	0	15.2	Kamchatka	19	0.175166	0
Type_H	Methanocellaceae	990	0.99	15.2	Kamchatka	19	0.175166	1.47063
Type_H	Methanoregulaceae	7	0.007	15.2	Kamchatka	19	0.175166	0.0837639
Type_M	Methylotroph	1	0.001	15.2	Kamchatka	19	0.175166	0.031628
Type_A	Methanotrichaceae	69	0.069	2.8	Greenland	5	-1.63269	0.265797
Type_H	Methanobacteriaceae	89	0.089	2.8	Greenland	5	-1.63269	0.302941
Type_H	Methanocellaceae	4	0.004	2.8	Greenland	5	-1.63269	0.0632878
Type_H	Methanoregulaceae	676	0.676	2.8	Greenland	5	-1.63269	0.965252
Type_M	Methylotroph	162	0.162	2.8	Greenland	5	-1.63269	0.414238
Type_A	Methanotrichaceae	173	0.173	5.6	Alaska	6	-1.21041	0.428968
Type_H	Methanobacteriaceae	308	0.308	5.6	Alaska	6	-1.21041	0.588336
Type_H	Methanocellaceae	173	0.173	5.6	Alaska	6	-1.21041	0.428968
Type_H	Methanoregulaceae	341	0.341	5.6	Alaska	6	-1.21041	0.623589
Type_M	Methylotroph	5	0.005	5.6	Alaska	6	-1.21041	0.0707697
Type_A	Methanotrichaceae	595	0.595	5.3	Kamchatka	17	-1.25524	0.880979
Type_H	Methanobacteriaceae	0	0	5.3	Kamchatka	17	-1.25524	0
Type_H	Methanocellaceae	1	0.001	5.3	Kamchatka	17	-1.25524	0.031628
Type_H	Methanoregulaceae	165	0.165	5.3	Kamchatka	17	-1.25524	0.418294
Type_M	Methylotroph	239	0.239	5.3	Kamchatka	17	-1.25524	0.510801
Type_A	Methanotrichaceae	0	0	15.2	Kamchatka	19	0.175166	0
Type_H	Methanobacteriaceae	83	0.083	15.2	Kamchatka	19	0.175166	0.292239
Type_H	Methanocellaceae	311	0.311	15.2	Kamchatka	19	0.175166	0.591581
Type_H	Methanoregulaceae	371	0.371	15.2	Kamchatka	19	0.175166	0.654922
Type_M	Methylotroph	235	0.235	15.2	Kamchatka	19	0.175166	0.506098
Type_A	Methanotrichaceae	1	0.001	5.5	Iceland	7	-1.22534	0.031628
Type_H	Methanobacteriaceae	0	0	5.5	Iceland	7	-1.22534	0
Type_H	Methanocellaceae	1	0.001	5.5	Iceland	7	-1.22534	0.031628
Type_H	Methanoregulaceae	569	0.569	5.5	Iceland	7	-1.22534	0.854619
Type_M	Methylotroph	429	0.429	5.5	Iceland	7	-1.22534	0.714157
Type_A	Methanotrichaceae	240	0.24	15.9	Alaska	8	0.272597	0.511973
Type_H	Methanobacteriaceae	62	0.062	15.9	Alaska	8	0.272597	0.251646
Type_H	Methanocellaceae	69	0.069	15.9	Alaska	8	0.272597	0.265797
Type_H	Methanoregulaceae	412	0.412	15.9	Alaska	8	0.272597	0.696937
Type_M	Methylotroph	217	0.217	15.9	Alaska	8	0.272597	0.484575
Type_A	Methanotrichaceae	157	0.157	23.5	Kamchatka	20	1.30082	0.40741
Type_H	Methanobacteriaceae	0	0	23.5	Kamchatka	20	1.30082	0
Type_H	Methanocellaceae	59	0.059	23.5	Kamchatka	20	1.30082	0.245353
Type_H	Methanoregulaceae	605	0.605	23.5	Kamchatka	20	1.30082	0.891186
Type_M	Methylotroph	179	0.179	23.5	Kamchatka	20	1.30082	0.436846
Type_A	Methanotrichaceae	194	0.194	15.9	Alaska	8	0.272597	0.456105
Type_H	Methanobacteriaceae	56	0.056	15.9	Alaska	8	0.272597	0.238909
Type_H	Methanocellaceae	42	0.042	15.9	Alaska	8	0.272597	0.206401
Type_H	Methanoregulaceae	638	0.638	15.9	Alaska	8	0.272597	0.925213
Type_M	Methylotroph	70	0.07	15.9	Alaska	8	0.272597	0.267763
Type_A	Methanotrichaceae	271	0.271	9.6	Alaska	9	-0.62165	0.547526
Type_H	Methanobacteriaceae	112	0.112	9.6	Alaska	9	-0.62165	0.341249
Type_H	Methanocellaceae	52	0.052	9.6	Alaska	9	-0.62165	0.230059
Type_H	Methanoregulaceae	464	0.464	9.6	Alaska	9	-0.62165	0.749367
Type_M	Methylotroph	101	0.101	9.6	Alaska	9	-0.62165	0.323414
Type_A	Methanotrichaceae	290	0.29	21.6	Kamchatka	10	1.04874	0.568676
Type_H	Methanobacteriaceae	68	0.068	21.6	Kamchatka	10	1.04874	0.263818
Type_H	Methanocellaceae	78	0.078	21.6	Kamchatka	10	1.04874	0.283049
Type_H	Methanoregulaceae	5	0.005	21.6	Kamchatka	10	1.04874	0.0707697
Type_M	Methylotroph	559	0.559	21.6	Kamchatka	10	1.04874	0.844536
Type_A	Methanotrichaceae	530	0.53	16	Alaska	1	0.286477	0.815416
Type_H	Methanobacteriaceae	28	0.028	16	Alaska	1	0.286477	0.168123
Type_H	Methanocellaceae	111	0.111	16	Alaska	1	0.286477	0.33966
Type_H	Methanoregulaceae	203	0.203	16	Alaska	1	0.286477	0.467387
Type_M	Methylotroph	128	0.128	16	Alaska	1	0.286477	0.36588
Type_A	Methanotrichaceae	0	0	23.5	Kamchatka	20	1.30082	0
Type_H	Methanobacteriaceae	159	0.159	23.5	Kamchatka	20	1.30082	0.410151
Type_H	Methanocellaceae	448	0.448	23.5	Kamchatka	20	1.30082	0.733304
Type_H	Methanoregulaceae	10	0.01	23.5	Kamchatka	20	1.30082	0.100167
Type_M	Methylotroph	383	0.383	23.5	Kamchatka	20	1.30082	0.667303
Type_A	Methanotrichaceae	65	0.065	25.1	Kamchatka	15	1.51062	0.257797
Type_H	Methanobacteriaceae	390	0.39	25.1	Kamchatka	15	1.51062	0.674491
Type_H	Methanocellaceae	119	0.119	25.1	Kamchatka	15	1.51062	0.3522
Type_H	Methanoregulaceae	2	0.002	25.1	Kamchatka	15	1.51062	0.0447363
Type_M	Methylotroph	424	0.424	25.1	Kamchatka	15	1.51062	0.709102
Type_A	Methanotrichaceae	282	0.282	4.4	Greenland	3	-1.39034	0.559824
Type_H	Methanobacteriaceae	8	0.008	4.4	Greenland	3	-1.39034	0.0895624
Type_H	Methanocellaceae	12	0.012	4.4	Greenland	3	-1.39034	0.109765
Type_H	Methanoregulaceae	595	0.595	4.4	Greenland	3	-1.39034	0.880979
Type_M	Methylotroph	103	0.103	4.4	Greenland	3	-1.39034	0.326718
Type_A	Methanotrichaceae	148	0.148	5.9	Alaska	3	-1.16566	0.394891
Type_H	Methanobacteriaceae	26	0.026	5.9	Alaska	3	-1.16566	0.161952
Type_H	Methanocellaceae	98	0.098	5.9	Alaska	3	-1.16566	0.318402
Type_H	Methanoregulaceae	536	0.536	5.9	Alaska	3	-1.16566	0.821429
Type_M	Methylotroph	192	0.192	5.9	Alaska	3	-1.16566	0.453571
Type_A	Methanotrichaceae	324	0.324	16.8	Alaska	7	0.397174	0.605545
Type_H	Methanobacteriaceae	17	0.017	16.8	Alaska	7	0.397174	0.130756
Type_H	Methanocellaceae	74	0.074	16.8	Alaska	7	0.397174	0.275501
Type_H	Methanoregulaceae	288	0.288	16.8	Alaska	7	0.397174	0.566469
Type_M	Methylotroph	297	0.297	16.8	Alaska	7	0.397174	0.576362
Type_A	Methanotrichaceae	112	0.112	2.8	Greenland	5	-1.63269	0.341249
Type_H	Methanobacteriaceae	37	0.037	2.8	Greenland	5	-1.63269	0.19356
Type_H	Methanocellaceae	68	0.068	2.8	Greenland	5	-1.63269	0.263818
Type_H	Methanoregulaceae	684	0.684	2.8	Greenland	5	-1.63269	0.973827
Type_M	Methylotroph	99	0.099	2.8	Greenland	5	-1.63269	0.32008
Type_A	Methanotrichaceae	309	0.309	15.9	Alaska	8	0.272597	0.589418
Type_H	Methanobacteriaceae	82	0.082	15.9	Alaska	8	0.272597	0.290422
Type_H	Methanocellaceae	71	0.071	15.9	Alaska	8	0.272597	0.269717
Type_H	Methanoregulaceae	368	0.368	15.9	Alaska	8	0.272597	0.651815
Type_M	Methylotroph	170	0.17	15.9	Alaska	8	0.272597	0.424989
Type_A	Methanotrichaceae	238	0.238	4.2	Alaska	5	-1.42048	0.509628
Type_H	Methanobacteriaceae	138	0.138	4.2	Alaska	5	-1.42048	0.380606
Type_H	Methanocellaceae	272	0.272	4.2	Alaska	5	-1.42048	0.54865
Type_H	Methanoregulaceae	189	0.189	4.2	Alaska	5	-1.42048	0.449751
Type_M	Methylotroph	163	0.163	4.2	Alaska	5	-1.42048	0.415593
Type_A	Methanotrichaceae	291	0.291	5.9	Alaska	3	-1.16566	0.569777
Type_H	Methanobacteriaceae	39	0.039	5.9	Alaska	3	-1.16566	0.198791
Type_H	Methanocellaceae	69	0.069	5.9	Alaska	3	-1.16566	0.265797
Type_H	Methanoregulaceae	456	0.456	5.9	Alaska	3	-1.16566	0.741341
Type_M	Methylotroph	145	0.145	5.9	Alaska	3	-1.16566	0.390649
Type_A	Methanotrichaceae	274	0.274	15.9	Alaska	8	0.272597	0.550895
Type_H	Methanobacteriaceae	63	0.063	15.9	Alaska	8	0.272597	0.253711
Type_H	Methanocellaceae	9	0.009	15.9	Alaska	8	0.272597	0.0950112
Type_H	Methanoregulaceae	573	0.573	15.9	Alaska	8	0.272597	0.85866
Type_M	Methylotroph	81	0.081	15.9	Alaska	8	0.272597	0.288594
Type_A	Methanotrichaceae	124	0.124	5.3	Kamchatka	17	-1.25524	0.359853
Type_H	Methanobacteriaceae	187	0.187	5.3	Kamchatka	17	-1.25524	0.447192
Type_H	Methanocellaceae	124	0.124	5.3	Kamchatka	17	-1.25524	0.359853
Type_H	Methanoregulaceae	565	0.565	5.3	Kamchatka	17	-1.25524	0.850583
Type_M	Methylotroph	0	0	5.3	Kamchatka	17	-1.25524	0
Type_A	Methanotrichaceae	3	0.003	9.5	Iceland	14	-0.636166	0.0547997
Type_H	Methanobacteriaceae	1	0.001	9.5	Iceland	14	-0.636166	0.031628
Type_H	Methanocellaceae	0	0	9.5	Iceland	14	-0.636166	0
Type_H	Methanoregulaceae	995	0.995	9.5	Iceland	14	-0.636166	1.50003
Type_M	Methylotroph	1	0.001	9.5	Iceland	14	-0.636166	0.031628
Type_A	Methanotrichaceae	190	0.19	9.6	Alaska	9	-0.62165	0.451027
Type_H	Methanobacteriaceae	122	0.122	9.6	Alaska	9	-0.62165	0.356808
Type_H	Methanocellaceae	67	0.067	9.6	Alaska	9	-0.62165	0.261825
Type_H	Methanoregulaceae	517	0.517	9.6	Alaska	9	-0.62165	0.802401
Type_M	Methylotroph	104	0.104	9.6	Alaska	9	-0.62165	0.328359
Type_A	Methanotrichaceae	331	0.331	6.8	Alaska	10	-1.03201	0.613003
Type_H	Methanobacteriaceae	75	0.075	6.8	Alaska	10	-1.03201	0.277406
Type_H	Methanocellaceae	245	0.245	6.8	Alaska	10	-1.03201	0.517806
Type_H	Methanoregulaceae	274	0.274	6.8	Alaska	10	-1.03201	0.550895
Type_M	Methylotroph	75	0.075	6.8	Alaska	10	-1.03201	0.277406
Type_A	Methanotrichaceae	632	0.632	16	Alaska	1	0.286477	0.918982
Type_H	Methanobacteriaceae	1	0.001	16	Alaska	1	0.286477	0.031628
Type_H	Methanocellaceae	131	0.131	16	Alaska	1	0.286477	0.370347
Type_H	Methanoregulaceae	129	0.129	16	Alaska	1	0.286477	0.367374
Type_M	Methylotroph	107	0.107	16	Alaska	1	0.286477	0.333242
Type_A	Methanotrichaceae	158	0.158	3.6	Greenland	17	-1.51117	0.408782
Type_H	Methanobacteriaceae	2	0.002	3.6	Greenland	17	-1.51117	0.0447363
Type_H	Methanocellaceae	4	0.004	3.6	Greenland	17	-1.51117	0.0632878
Type_H	Methanoregulaceae	810	0.81	3.6	Greenland	17	-1.51117	1.11977
Type_M	Methylotroph	26	0.026	3.6	Greenland	17	-1.51117	0.161952
Type_A	Methanotrichaceae	1	0.001	9	Svalbard	8	-0.7089	0.031628
Type_H	Methanobacteriaceae	449	0.449	9	Svalbard	8	-0.7089	0.734309
Type_H	Methanocellaceae	0	0	9	Svalbard	8	-0.7089	0
Type_H	Methanoregulaceae	548	0.548	9	Svalbard	8	-0.7089	0.833472
Type_M	Methylotroph	2	0.002	9	Svalbard	8	-0.7089	0.0447363
Type_A	Methanotrichaceae	99	0.099	4	Greenland	2	-1.45067	0.32008
Type_H	Methanobacteriaceae	27	0.027	4	Greenland	2	-1.45067	0.165065
Type_H	Methanocellaceae	72	0.072	4	Greenland	2	-1.45067	0.271657
Type_H	Methanoregulaceae	737	0.737	4	Greenland	2	-1.45067	1.03231
Type_M	Methylotroph	65	0.065	4	Greenland	2	-1.45067	0.257797
Type_A	Methanotrichaceae	8	0.008	15.2	Kamchatka	19	0.175166	0.0895624
Type_H	Methanobacteriaceae	1	0.001	15.2	Kamchatka	19	0.175166	0.031628
Type_H	Methanocellaceae	990	0.99	15.2	Kamchatka	19	0.175166	1.47063
Type_H	Methanoregulaceae	1	0.001	15.2	Kamchatka	19	0.175166	0.031628
Type_M	Methylotroph	0	0	15.2	Kamchatka	19	0.175166	0
Type_A	Methanotrichaceae	134	0.134	2.8	Greenland	5	-1.63269	0.374772
Type_H	Methanobacteriaceae	4	0.004	2.8	Greenland	5	-1.63269	0.0632878
Type_H	Methanocellaceae	0	0	2.8	Greenland	5	-1.63269	0
Type_H	Methanoregulaceae	513	0.513	2.8	Greenland	5	-1.63269	0.7984
Type_M	Methylotroph	349	0.349	2.8	Greenland	5	-1.63269	0.632003
Type_A	Methanotrichaceae	804	0.804	14.9	Iceland	5	0.133265	1.11217
Type_H	Methanobacteriaceae	0	0	14.9	Iceland	5	0.133265	0
Type_H	Methanocellaceae	1	0.001	14.9	Iceland	5	0.133265	0.031628
Type_H	Methanoregulaceae	0	0	14.9	Iceland	5	0.133265	0
Type_M	Methylotroph	195	0.195	14.9	Iceland	5	0.133265	0.457368
Type_A	Methanotrichaceae	88	0.088	5.3	Greenland	8	-1.25524	0.301181
Type_H	Methanobacteriaceae	0	0	5.3	Greenland	8	-1.25524	0
Type_H	Methanocellaceae	189	0.189	5.3	Greenland	8	-1.25524	0.449751
Type_H	Methanoregulaceae	592	0.592	5.3	Greenland	8	-1.25524	0.877925
Type_M	Methylotroph	131	0.131	5.3	Greenland	8	-1.25524	0.370347
Type_A	Methanotrichaceae	195	0.195	7.2	Greenland	13	-0.972888	0.457368
Type_H	Methanobacteriaceae	0	0	7.2	Greenland	13	-0.972888	0
Type_H	Methanocellaceae	15	0.015	7.2	Greenland	13	-0.972888	0.122783
Type_H	Methanoregulaceae	723	0.723	7.2	Greenland	13	-0.972888	1.01654
Type_M	Methylotroph	67	0.067	7.2	Greenland	13	-0.972888	0.261825
Type_A	Methanotrichaceae	0	0	4.2	Iceland	10	-1.42048	0
Type_H	Methanobacteriaceae	0	0	4.2	Iceland	10	-1.42048	0
Type_H	Methanocellaceae	0	0	4.2	Iceland	10	-1.42048	0
Type_H	Methanoregulaceae	1000	1	4.2	Iceland	10	-1.42048	1.5708
Type_M	Methylotroph	0	0	4.2	Iceland	10	-1.42048	0
Type_A	Methanotrichaceae	274	0.274	23.5	Kamchatka	20	1.30082	0.550895
Type_H	Methanobacteriaceae	0	0	23.5	Kamchatka	20	1.30082	0
Type_H	Methanocellaceae	296	0.296	23.5	Kamchatka	20	1.30082	0.575267
Type_H	Methanoregulaceae	408	0.408	23.5	Kamchatka	20	1.30082	0.692871
Type_M	Methylotroph	22	0.022	23.5	Kamchatka	20	1.30082	0.148873
Type_A	Methanotrichaceae	369	0.369	15.7	Greenland	15	0.244808	0.652851
Type_H	Methanobacteriaceae	64	0.064	15.7	Greenland	15	0.244808	0.255762
Type_H	Methanocellaceae	39	0.039	15.7	Greenland	15	0.244808	0.198791
Type_H	Methanoregulaceae	490	0.49	15.7	Greenland	15	0.244808	0.775397
Type_M	Methylotroph	38	0.038	15.7	Greenland	15	0.244808	0.196192
Type_A	Methanotrichaceae	334	0.334	23	Svalbard	7	1.2348	0.616187
Type_H	Methanobacteriaceae	19	0.019	23	Svalbard	7	1.2348	0.138281
Type_H	Methanocellaceae	369	0.369	23	Svalbard	7	1.2348	0.652851
Type_H	Methanoregulaceae	278	0.278	23	Svalbard	7	1.2348	0.555369
Type_M	Methylotroph	0	0	23	Svalbard	7	1.2348	0
Type_A	Methanotrichaceae	172	0.172	14.2	Greenland	16	0.0351551	0.427645
Type_H	Methanobacteriaceae	13	0.013	14.2	Greenland	16	0.0351551	0.114266
Type_H	Methanocellaceae	72	0.072	14.2	Greenland	16	0.0351551	0.271657
Type_H	Methanoregulaceae	689	0.689	14.2	Greenland	16	0.0351551	0.979216
Type_M	Methylotroph	54	0.054	14.2	Greenland	16	0.0351551	0.234523
Type_A	Methanotrichaceae	185	0.185	5.6	Alaska	6	-1.21041	0.444622
Type_H	Methanobacteriaceae	17	0.017	5.6	Alaska	6	-1.21041	0.130756
Type_H	Methanocellaceae	138	0.138	5.6	Alaska	6	-1.21041	0.380606
Type_H	Methanoregulaceae	285	0.285	5.6	Alaska	6	-1.21041	0.563152
Type_M	Methylotroph	375	0.375	5.6	Alaska	6	-1.21041	0.659058
Type_A	Methanotrichaceae	309	0.309	5.2	Kamchatka	16	-1.27021	0.589418
Type_H	Methanobacteriaceae	0	0	5.2	Kamchatka	16	-1.27021	0
Type_H	Methanocellaceae	537	0.537	5.2	Kamchatka	16	-1.27021	0.822432
Type_H	Methanoregulaceae	154	0.154	5.2	Kamchatka	16	-1.27021	0.40327
Type_M	Methylotroph	0	0	5.2	Kamchatka	16	-1.27021	0
Type_A	Methanotrichaceae	75	0.075	14.9	Iceland	5	0.133265	0.277406
Type_H	Methanobacteriaceae	133	0.133	14.9	Iceland	5	0.133265	0.373302
Type_H	Methanocellaceae	319	0.319	14.9	Iceland	5	0.133265	0.600192
Type_H	Methanoregulaceae	430	0.43	14.9	Iceland	5	0.133265	0.715167
Type_M	Methylotroph	43	0.043	14.9	Iceland	5	0.133265	0.20888
Type_A	Methanotrichaceae	103	0.103	4	Greenland	2	-1.45067	0.326718
Type_H	Methanobacteriaceae	5	0.005	4	Greenland	2	-1.45067	0.0707697
Type_H	Methanocellaceae	90	0.09	4	Greenland	2	-1.45067	0.304693
Type_H	Methanoregulaceae	776	0.776	4	Greenland	2	-1.45067	1.07778
Type_M	Methylotroph	26	0.026	4	Greenland	2	-1.45067	0.161952
Type_A	Methanotrichaceae	220	0.22	4.4	Greenland	3	-1.39034	0.488205
Type_H	Methanobacteriaceae	0	0	4.4	Greenland	3	-1.39034	0
Type_H	Methanocellaceae	29	0.029	4.4	Greenland	3	-1.39034	0.171128
Type_H	Methanoregulaceae	613	0.613	4.4	Greenland	3	-1.39034	0.899383
Type_M	Methylotroph	138	0.138	4.4	Greenland	3	-1.39034	0.380606
Type_A	Methanotrichaceae	246	0.246	4.2	Iceland	10	-1.42048	0.518968
Type_H	Methanobacteriaceae	14	0.014	4.2	Iceland	10	-1.42048	0.118599
Type_H	Methanocellaceae	177	0.177	4.2	Iceland	10	-1.42048	0.434232
Type_H	Methanoregulaceae	563	0.563	4.2	Iceland	10	-1.42048	0.848566
Type_M	Methylotroph	0	0	4.2	Iceland	10	-1.42048	0
Type_A	Methanotrichaceae	5	0.005	5.3	Greenland	8	-1.25524	0.0707697
Type_H	Methanobacteriaceae	0	0	5.3	Greenland	8	-1.25524	0
Type_H	Methanocellaceae	266	0.266	5.3	Greenland	8	-1.25524	0.541885
Type_H	Methanoregulaceae	592	0.592	5.3	Greenland	8	-1.25524	0.877925
Type_M	Methylotroph	137	0.137	5.3	Greenland	8	-1.25524	0.379154
Type_A	Methanotrichaceae	7	0.007	13.3	Iceland	12	-0.0916904	0.0837639
Type_H	Methanobacteriaceae	0	0	13.3	Iceland	12	-0.0916904	0
Type_H	Methanocellaceae	2	0.002	13.3	Iceland	12	-0.0916904	0.0447363
Type_H	Methanoregulaceae	990	0.99	13.3	Iceland	12	-0.0916904	1.47063
Type_M	Methylotroph	1	0.001	13.3	Iceland	12	-0.0916904	0.031628
Type_A	Methanotrichaceae	0	0	5.5	Greenland	10	-1.22534	0
Type_H	Methanobacteriaceae	35	0.035	5.5	Greenland	10	-1.22534	0.188192
Type_H	Methanocellaceae	46	0.046	5.5	Greenland	10	-1.22534	0.216155
Type_H	Methanoregulaceae	723	0.723	5.5	Greenland	10	-1.22534	1.01654
Type_M	Methylotroph	196	0.196	5.5	Greenland	10	-1.22534	0.458629
Type_A	Methanotrichaceae	3	0.003	8.6	Kamchatka	14	-0.767272	0.0547997
Type_H	Methanobacteriaceae	20	0.02	8.6	Kamchatka	14	-0.767272	0.141897
Type_H	Methanocellaceae	602	0.602	8.6	Kamchatka	14	-0.767272	0.888119
Type_H	Methanoregulaceae	375	0.375	8.6	Kamchatka	14	-0.767272	0.659058
Type_M	Methylotroph	0	0	8.6	Kamchatka	14	-0.767272	0
Type_A	Methanotrichaceae	89	0.089	5.5	Greenland	10	-1.22534	0.302941
Type_H	Methanobacteriaceae	10	0.01	5.5	Greenland	10	-1.22534	0.100167
Type_H	Methanocellaceae	312	0.312	5.5	Greenland	10	-1.22534	0.59266
Type_H	Methanoregulaceae	422	0.422	5.5	Greenland	10	-1.22534	0.707078
Type_M	Methylotroph	167	0.167	5.5	Greenland	10	-1.22534	0.420981
Type_A	Methanotrichaceae	644	0.644	15.7	Greenland	15	0.244808	0.931467
Type_H	Methanobacteriaceae	72	0.072	15.7	Greenland	15	0.244808	0.271657
Type_H	Methanocellaceae	126	0.126	15.7	Greenland	15	0.244808	0.362876
Type_H	Methanoregulaceae	109	0.109	15.7	Greenland	15	0.244808	0.336464
Type_M	Methylotroph	49	0.049	15.7	Greenland	15	0.244808	0.223208
Type_A	Methanotrichaceae	656	0.656	15.7	Greenland	15	0.244808	0.944047
Type_H	Methanobacteriaceae	93	0.093	15.7	Greenland	15	0.244808	0.309895
Type_H	Methanocellaceae	5	0.005	15.7	Greenland	15	0.244808	0.0707697
Type_H	Methanoregulaceae	218	0.218	15.7	Greenland	15	0.244808	0.485787
Type_M	Methylotroph	28	0.028	15.7	Greenland	15	0.244808	0.168123
Type_A	Methanotrichaceae	200	0.2	14.2	Greenland	16	0.0351551	0.463648
Type_H	Methanobacteriaceae	34	0.034	14.2	Greenland	16	0.0351551	0.185452
Type_H	Methanocellaceae	123	0.123	14.2	Greenland	16	0.0351551	0.358333
Type_H	Methanoregulaceae	597	0.597	14.2	Greenland	16	0.0351551	0.883017
Type_M	Methylotroph	46	0.046	14.2	Greenland	16	0.0351551	0.216155
Type_A	Methanotrichaceae	98	0.098	11.2	Greenland	12	-0.390786	0.318402
Type_H	Methanobacteriaceae	0	0	11.2	Greenland	12	-0.390786	0
Type_H	Methanocellaceae	0	0	11.2	Greenland	12	-0.390786	0
Type_H	Methanoregulaceae	899	0.899	11.2	Greenland	12	-0.390786	1.24738
Type_M	Methylotroph	3	0.003	11.2	Greenland	12	-0.390786	0.0547997
Type_A	Methanotrichaceae	3	0.003	13.3	Iceland	12	-0.0916904	0.0547997
Type_H	Methanobacteriaceae	1	0.001	13.3	Iceland	12	-0.0916904	0.031628
Type_H	Methanocellaceae	995	0.995	13.3	Iceland	12	-0.0916904	1.50003
Type_H	Methanoregulaceae	1	0.001	13.3	Iceland	12	-0.0916904	0.031628
Type_M	Methylotroph	0	0	13.3	Iceland	12	-0.0916904	0
Type_A	Methanotrichaceae	341	0.341	4.2	Alaska	5	-1.42048	0.623589
Type_H	Methanobacteriaceae	17	0.017	4.2	Alaska	5	-1.42048	0.130756
Type_H	Methanocellaceae	256	0.256	4.2	Alaska	5	-1.42048	0.5305
Type_H	Methanoregulaceae	276	0.276	4.2	Alaska	5	-1.42048	0.553135
Type_M	Methylotroph	110	0.11	4.2	Alaska	5	-1.42048	0.338065
Type_A	Methanotrichaceae	94	0.094	4	Greenland	2	-1.45067	0.311613
Type_H	Methanobacteriaceae	2	0.002	4	Greenland	2	-1.45067	0.0447363
Type_H	Methanocellaceae	6	0.006	4	Greenland	2	-1.45067	0.0775373
Type_H	Methanoregulaceae	791	0.791	4	Greenland	2	-1.45067	1.09599
Type_M	Methylotroph	107	0.107	4	Greenland	2	-1.45067	0.333242
Type_A	Methanotrichaceae	0	0	12.7	Kamchatka	18	-0.176698	0
Type_H	Methanobacteriaceae	132	0.132	12.7	Kamchatka	18	-0.176698	0.371827
Type_H	Methanocellaceae	749	0.749	12.7	Kamchatka	18	-0.176698	1.04604
Type_H	Methanoregulaceae	1	0.001	12.7	Kamchatka	18	-0.176698	0.031628
Type_M	Methylotroph	118	0.118	12.7	Kamchatka	18	-0.176698	0.350653
Type_A	Methanotrichaceae	26	0.026	4.4	Greenland	3	-1.39034	0.161952
Type_H	Methanobacteriaceae	1	0.001	4.4	Greenland	3	-1.39034	0.031628
Type_H	Methanocellaceae	0	0	4.4	Greenland	3	-1.39034	0
Type_H	Methanoregulaceae	683	0.683	4.4	Greenland	3	-1.39034	0.972752
Type_M	Methylotroph	290	0.29	4.4	Greenland	3	-1.39034	0.568676
Type_A	Methanotrichaceae	317	0.317	5.6	Alaska	6	-1.21041	0.598045
Type_H	Methanobacteriaceae	139	0.139	5.6	Alaska	6	-1.21041	0.382054
Type_H	Methanocellaceae	25	0.025	5.6	Alaska	6	-1.21041	0.15878
Type_H	Methanoregulaceae	440	0.44	5.6	Alaska	6	-1.21041	0.725253
Type_M	Methylotroph	79	0.079	5.6	Alaska	6	-1.21041	0.284908
Type_A	Methanotrichaceae	249	0.249	23	Svalbard	7	1.2348	0.522443
Type_H	Methanobacteriaceae	537	0.537	23	Svalbard	7	1.2348	0.822432
Type_H	Methanocellaceae	67	0.067	23	Svalbard	7	1.2348	0.261825
Type_H	Methanoregulaceae	16	0.016	23	Svalbard	7	1.2348	0.126831
Type_M	Methylotroph	131	0.131	23	Svalbard	7	1.2348	0.370347
Type_A	Methanotrichaceae	79	0.079	6.6	Greenland	18	-1.06164	0.284908
Type_H	Methanobacteriaceae	43	0.043	6.6	Greenland	18	-1.06164	0.20888
Type_H	Methanocellaceae	0	0	6.6	Greenland	18	-1.06164	0
Type_H	Methanoregulaceae	449	0.449	6.6	Greenland	18	-1.06164	0.734309
Type_M	Methylotroph	429	0.429	6.6	Greenland	18	-1.06164	0.714157

## Sheet: Community_pmoA
Type	sum_OTU_reads	rel_ab	TempC	Region	StreamNum	cent_Abs	arcsin_rel_ab
Type_I	99	0.0984095	5.5	Iceland	7	-1.22534	0.31909
Type_II	907	0.90159	5.5	Iceland	7	-1.22534	1.25171
Type_I	449	0.446322	11.1	Iceland	9	-0.405139	0.731617
Type_II	557	0.553678	11.1	Iceland	9	-0.405139	0.83918
Type_I	466	0.463221	11.4	Iceland	11	-0.362111	0.748586
Type_II	540	0.536779	11.4	Iceland	11	-0.362111	0.822211
Type_I	385	0.382704	8.9	Iceland	B	-0.723477	0.666999
Type_II	621	0.617296	8.9	Iceland	B	-0.723477	0.903798
Type_I	537	0.533797	15.7	Greenland	15	0.244808	0.819221
Type_II	469	0.466203	15.7	Greenland	15	0.244808	0.751575
Type_I	780	0.775348	13.3	Iceland	12	-0.0916904	1.077
Type_II	226	0.224652	13.3	Iceland	12	-0.0916904	0.493799
Type_I	710	0.705765	14.9	Iceland	6	0.133265	0.997465
Type_II	296	0.294235	14.9	Iceland	6	0.133265	0.573332
Type_I	785	0.780318	5.3	Greenland	8	-1.25524	1.08298
Type_II	221	0.219682	5.3	Greenland	8	-1.25524	0.487821
Type_I	458	0.455268	15.6	Iceland	1	0.230899	0.740607
Type_II	548	0.544732	15.6	Iceland	1	0.230899	0.83019
Type_I	0	0	5.2	Kamchatka	16	-1.27021	0
Type_II	1006	1	5.2	Kamchatka	16	-1.27021	1.5708
Type_I	809	0.804175	9.6	Alaska	9	-0.62165	1.11239
Type_II	197	0.195825	9.6	Alaska	9	-0.62165	0.458408
Type_I	350	0.347913	15.7	Greenland	15	0.244808	0.630862
Type_II	656	0.652087	15.7	Greenland	15	0.244808	0.939934
Type_I	1006	1	15.6	Iceland	1	0.230899	1.5708
Type_II	0	0	15.6	Iceland	1	0.230899	0
Type_I	471	0.468191	14.9	Iceland	6	0.133265	0.753568
Type_II	535	0.531809	14.9	Iceland	6	0.133265	0.817229
Type_I	2	0.00198807	14.2	Greenland	16	0.0351551	0.0446026
Type_II	1004	0.998012	14.2	Greenland	16	0.0351551	1.52619
Type_I	1	0.000994036	8.6	Kamchatka	14	-0.767272	0.0315336
Type_II	1005	0.999006	8.6	Kamchatka	14	-0.767272	1.53926
Type_I	124	0.12326	6.8	Alaska	10	-1.03201	0.358729
Type_II	882	0.87674	6.8	Alaska	10	-1.03201	1.21207
Type_I	142	0.141153	9.3	Iceland	4	-0.665229	0.385156
Type_II	864	0.858847	9.3	Iceland	4	-0.665229	1.18564
Type_I	11	0.0109344	25.1	Kamchatka	15	1.51062	0.104759
Type_II	995	0.989066	25.1	Kamchatka	15	1.51062	1.46604
Type_I	935	0.929423	16	Alaska	1	0.286477	1.30191
Type_II	71	0.0705765	16	Alaska	1	0.286477	0.268891
Type_I	262	0.260437	14.9	Iceland	5	0.133265	0.535569
Type_II	744	0.739563	14.9	Iceland	5	0.133265	1.03523
Type_I	126	0.125249	20.2	Iceland	8	0.860902	0.361743
Type_II	880	0.874751	20.2	Iceland	8	0.860902	1.20905
Type_I	959	0.95328	5.9	Alaska	3	-1.16566	1.35293
Type_II	47	0.0467197	5.9	Alaska	3	-1.16566	0.217867
Type_I	790	0.785288	14.9	Iceland	6	0.133265	1.089
Type_II	216	0.214712	14.9	Iceland	6	0.133265	0.481794
Type_I	406	0.403579	8.9	Iceland	B	-0.723477	0.688369
Type_II	600	0.596421	8.9	Iceland	B	-0.723477	0.882427
Type_I	0	0	14.2	Greenland	16	0.0351551	0
Type_II	1006	1	14.2	Greenland	16	0.0351551	1.5708
Type_I	168	0.166998	5.5	Iceland	7	-1.22534	0.420979
Type_II	838	0.833002	5.5	Iceland	7	-1.22534	1.14982
Type_I	252	0.250497	5.5	Iceland	7	-1.22534	0.524172
Type_II	754	0.749503	5.5	Iceland	7	-1.22534	1.04662
Type_I	12	0.0119284	23.5	Kamchatka	20	1.30082	0.109436
Type_II	994	0.988072	23.5	Kamchatka	20	1.30082	1.46136
Type_I	45	0.0447316	20.2	Iceland	8	0.860902	0.213108
Type_II	961	0.955268	20.2	Iceland	8	0.860902	1.35769
Type_I	190	0.188867	20.2	Iceland	8	0.860902	0.449581
Type_II	816	0.811133	20.2	Iceland	8	0.860902	1.12122
Type_I	440	0.437376	15.2	Iceland	A	0.175166	0.722609
Type_II	566	0.562624	15.2	Iceland	A	0.175166	0.848187
Type_I	686	0.681909	11.1	Iceland	9	-0.405139	0.971579
Type_II	320	0.318091	11.1	Iceland	9	-0.405139	0.599217
Type_I	697	0.692843	8.9	Iceland	B	-0.723477	0.983374
Type_II	309	0.307157	8.9	Iceland	B	-0.723477	0.587423
Type_I	437	0.434394	11.1	Iceland	9	-0.405139	0.719602
Type_II	569	0.565606	11.1	Iceland	9	-0.405139	0.851194
Type_I	153	0.152087	20.2	Iceland	8	0.860902	0.400614
Type_II	853	0.847913	20.2	Iceland	8	0.860902	1.17018
Type_I	305	0.303181	4.2	Iceland	10	-1.42048	0.583105
Type_II	701	0.696819	4.2	Iceland	10	-1.42048	0.987691
Type_I	464	0.461233	15.6	Iceland	1	0.230899	0.746592
Type_II	542	0.538767	15.6	Iceland	1	0.230899	0.824205
Type_I	165	0.164016	5.6	Alaska	6	-1.21041	0.416967
Type_II	841	0.835984	5.6	Alaska	6	-1.21041	1.15383
Type_I	904	0.898608	7.3	Svalbard	9	-0.958133	1.24673
Type_II	102	0.101392	7.3	Svalbard	9	-0.958133	0.324063
Type_I	1000	0.994036	12.7	Svalbard	4	-0.176698	1.49349
Type_II	6	0.00596422	12.7	Svalbard	4	-0.176698	0.0773053
Type_I	0	0	16.8	Alaska	7	0.397174	0
Type_II	1006	1	16.8	Alaska	7	0.397174	1.5708
Type_I	10	0.00994036	23.5	Kamchatka	20	1.30082	0.0998673
Type_II	996	0.99006	23.5	Kamchatka	20	1.30082	1.47093
Type_I	988	0.982107	12.7	Svalbard	4	-0.176698	1.43663
Type_II	18	0.0178926	12.7	Svalbard	4	-0.176698	0.134166
Type_I	82	0.0815109	9.3	Iceland	4	-0.665229	0.289529
Type_II	924	0.918489	9.3	Iceland	4	-0.665229	1.28127
Type_I	1006	1	5.8	Svalbard	5	-1.18057	1.5708
Type_II	0	0	5.8	Svalbard	5	-1.18057	0
Type_I	357	0.354871	15.9	Alaska	8	0.272597	0.63815
Type_II	649	0.645129	15.9	Alaska	8	0.272597	0.932647
Type_I	429	0.426441	6.8	Alaska	10	-1.03201	0.711572
Type_II	577	0.573559	6.8	Alaska	10	-1.03201	0.859225
Type_I	594	0.590457	15.2	Iceland	A	0.175166	0.876356
Type_II	412	0.409543	15.2	Iceland	A	0.175166	0.69444
Type_I	48	0.0477137	9.3	Iceland	4	-0.665229	0.22021
Type_II	958	0.952286	9.3	Iceland	4	-0.665229	1.35059
Type_I	700	0.695825	14.9	Iceland	6	0.133265	0.98661
Type_II	306	0.304175	14.9	Iceland	6	0.133265	0.584186
Type_I	88	0.0874751	14.9	Iceland	5	0.133265	0.300253
Type_II	918	0.912525	14.9	Iceland	5	0.133265	1.27054
Type_I	56	0.055666	20.2	Iceland	8	0.860902	0.238182
Type_II	950	0.944334	20.2	Iceland	8	0.860902	1.33261
Type_I	594	0.590457	5	Alaska	4	-1.30018	0.876356
Type_II	412	0.409543	5	Alaska	4	-1.30018	0.69444
Type_I	644	0.640159	14.9	Iceland	6	0.133265	0.927461
Type_II	362	0.359841	14.9	Iceland	6	0.133265	0.643335
Type_I	1006	1	12.7	Svalbard	4	-0.176698	1.5708
Type_II	0	0	12.7	Svalbard	4	-0.176698	0
Type_I	252	0.250497	4.2	Alaska	5	-1.42048	0.524172
Type_II	754	0.749503	4.2	Alaska	5	-1.42048	1.04662
Type_I	210	0.208748	5.5	Iceland	7	-1.22534	0.474495
Type_II	796	0.791252	5.5	Iceland	7	-1.22534	1.0963
Type_I	543	0.539761	16	Alaska	1	0.286477	0.825202
Type_II	463	0.460239	16	Alaska	1	0.286477	0.745595
Type_I	3	0.00298211	23	Svalbard	7	1.2348	0.0546359
Type_II	1003	0.997018	23	Svalbard	7	1.2348	1.51616
Type_I	118	0.117296	5.5	Greenland	10	-1.22534	0.349561
Type_II	888	0.882704	5.5	Greenland	10	-1.22534	1.22124
Type_I	57	0.05666	20.2	Iceland	8	0.860902	0.240341
Type_II	949	0.94334	20.2	Iceland	8	0.860902	1.33046
Type_I	1	0.000994036	4	Greenland	2	-1.45067	0.0315336
Type_II	1005	0.999006	4	Greenland	2	-1.45067	1.53926
Type_I	379	0.37674	8.9	Iceland	B	-0.723477	0.660854
Type_II	627	0.62326	8.9	Iceland	B	-0.723477	0.909943
Type_I	539	0.535785	11.1	Iceland	9	-0.405139	0.821214
Type_II	467	0.464215	11.1	Iceland	9	-0.405139	0.749582
Type_I	45	0.0447316	23	Svalbard	7	1.2348	0.213108
Type_II	961	0.955268	23	Svalbard	7	1.2348	1.35769
Type_I	955	0.949304	5.9	Alaska	3	-1.16566	1.34369
Type_II	51	0.0506958	5.9	Alaska	3	-1.16566	0.227105
Type_I	60	0.0596421	14.2	Greenland	16	0.0351551	0.246713
Type_II	946	0.940358	14.2	Greenland	16	0.0351551	1.32408
Type_I	910	0.904573	9	Svalbard	8	-0.7089	1.25675
Type_II	96	0.0954274	9	Svalbard	8	-0.7089	0.31405
Type_I	281	0.279324	5	Alaska	4	-1.30018	0.556846
Type_II	725	0.720676	5	Alaska	4	-1.30018	1.01395
Type_I	372	0.369781	9.4	Kamchatka	21	-0.650692	0.653661
Type_II	634	0.630219	9.4	Kamchatka	21	-0.650692	0.917136
Type_I	0	0	4.4	Greenland	3	-1.39034	0
Type_II	1006	1	4.4	Greenland	3	-1.39034	1.5708
Type_I	939	0.9334	13.3	Iceland	12	-0.0916904	1.30977
Type_II	67	0.0666004	13.3	Iceland	12	-0.0916904	0.261025
Type_I	19	0.0188867	5.1	Greenland	21	-1.28519	0.137865
Type_II	987	0.981113	5.1	Greenland	21	-1.28519	1.43293
Type_I	2	0.00198807	23	Svalbard	7	1.2348	0.0446026
Type_II	1004	0.998012	23	Svalbard	7	1.2348	1.52619
Type_I	84	0.083499	16.8	Alaska	7	0.397174	0.293142
Type_II	922	0.916501	16.8	Alaska	7	0.397174	1.27765
Type_I	880	0.874751	5	Alaska	4	-1.30018	1.20905
Type_II	126	0.125249	5	Alaska	4	-1.30018	0.361743
Type_I	895	0.889662	9	Svalbard	8	-0.7089	1.23219
Type_II	111	0.110338	9	Svalbard	8	-0.7089	0.338605
Type_I	89	0.0884692	15.7	Greenland	15	0.244808	0.302008
Type_II	917	0.911531	15.7	Greenland	15	0.244808	1.26879
Type_I	0	0	9.5	Iceland	14	-0.636166	0
Type_II	1006	1	9.5	Iceland	14	-0.636166	1.5708
Type_I	313	0.311133	2.8	Greenland	5	-1.63269	0.591724
Type_II	693	0.688867	2.8	Greenland	5	-1.63269	0.979072
Type_I	164	0.163022	14.9	Iceland	5	0.133265	0.415623
Type_II	842	0.836978	14.9	Iceland	5	0.133265	1.15517
Type_I	341	0.338966	2.9	Svalbard	2	-1.61746	0.621442
Type_II	665	0.661034	2.9	Svalbard	2	-1.61746	0.949354
Type_I	393	0.390656	9.6	Alaska	9	-0.62165	0.675163
Type_II	613	0.609344	9.6	Alaska	9	-0.62165	0.895633
Type_I	34	0.0337972	4.4	Greenland	3	-1.39034	0.184892
Type_II	972	0.966203	4.4	Greenland	3	-1.39034	1.3859
Type_I	653	0.649105	11.1	Iceland	9	-0.405139	0.936807
Type_II	353	0.350895	11.1	Iceland	9	-0.405139	0.633989
Type_I	235	0.233598	14.9	Iceland	6	0.133265	0.504443
Type_II	771	0.766402	14.9	Iceland	6	0.133265	1.06635
Type_I	187	0.185885	14.9	Iceland	5	0.133265	0.44576
Type_II	819	0.814115	14.9	Iceland	5	0.133265	1.12504
Type_I	34	0.0337972	2.9	Svalbard	2	-1.61746	0.184892
Type_II	972	0.966203	2.9	Svalbard	2	-1.61746	1.3859
Type_I	96	0.0954274	5.5	Iceland	7	-1.22534	0.31405
Type_II	910	0.904573	5.5	Iceland	7	-1.22534	1.25675
Type_I	0	0	23	Svalbard	7	1.2348	0
Type_II	1006	1	23	Svalbard	7	1.2348	1.5708
Type_I	991	0.985089	9	Svalbard	8	-0.7089	1.44838
Type_II	15	0.0149105	9	Svalbard	8	-0.7089	0.122414
Type_I	70	0.0695825	20.2	Iceland	8	0.860902	0.266944
Type_II	936	0.930417	20.2	Iceland	8	0.860902	1.30385
Type_I	970	0.964215	9	Svalbard	8	-0.7089	1.38048
Type_II	36	0.0357853	9	Svalbard	8	-0.7089	0.190317
Type_I	0	0	14.2	Greenland	16	0.0351551	0
Type_II	1006	1	14.2	Greenland	16	0.0351551	1.5708
Type_I	410	0.407555	11.1	Iceland	9	-0.405139	0.692418
Type_II	596	0.592445	11.1	Iceland	9	-0.405139	0.878378
Type_I	35	0.0347913	4	Greenland	2	-1.45067	0.187623
Type_II	971	0.965209	4	Greenland	2	-1.45067	1.38317
Type_I	375	0.372763	15.7	Greenland	15	0.244808	0.656747
Type_II	631	0.627237	15.7	Greenland	15	0.244808	0.91405
Type_I	268	0.266402	4.2	Iceland	10	-1.42048	0.542339
Type_II	738	0.733598	4.2	Iceland	10	-1.42048	1.02846
Type_I	1	0.000994036	5.2	Kamchatka	16	-1.27021	0.0315336
Type_II	1005	0.999006	5.2	Kamchatka	16	-1.27021	1.53926
Type_I	45	0.0447316	5.1	Greenland	21	-1.28519	0.213108
Type_II	961	0.955268	5.1	Greenland	21	-1.28519	1.35769
Type_I	907	0.90159	11.4	Iceland	11	-0.362111	1.25171
Type_II	99	0.0984095	11.4	Iceland	11	-0.362111	0.31909
Type_I	533	0.529821	7.3	Svalbard	9	-0.958133	0.815237
Type_II	473	0.470179	7.3	Svalbard	9	-0.958133	0.755559
Type_I	220	0.218688	3.6	Greenland	17	-1.51117	0.48662
Type_II	786	0.781312	3.6	Greenland	17	-1.51117	1.08418
Type_I	241	0.239563	6.8	Alaska	10	-1.03201	0.51146
Type_II	765	0.760437	6.8	Alaska	10	-1.03201	1.05934
Type_I	16	0.0159046	7.2	Greenland	13	-0.972888	0.12645
Type_II	990	0.984095	7.2	Greenland	13	-0.972888	1.44435
Type_I	57	0.05666	2.8	Greenland	5	-1.63269	0.240341
Type_II	949	0.94334	2.8	Greenland	5	-1.63269	1.33046
Type_I	50	0.0497018	4	Greenland	2	-1.45067	0.224828
Type_II	956	0.950298	4	Greenland	2	-1.45067	1.34597
Type_I	801	0.796223	5	Alaska	4	-1.30018	1.10244
Type_II	205	0.203777	5	Alaska	4	-1.30018	0.468353
Type_I	193	0.191849	16	Alaska	1	0.286477	0.453379
Type_II	813	0.808151	16	Alaska	1	0.286477	1.11742
Type_I	73	0.0725646	9.3	Iceland	4	-0.665229	0.272747
Type_II	933	0.927435	9.3	Iceland	4	-0.665229	1.29805
Type_I	903	0.897614	5.9	Alaska	3	-1.16566	1.24509
Type_II	103	0.102386	5.9	Alaska	3	-1.16566	0.325706
Type_I	64	0.0636183	9.4	Kamchatka	21	-0.650692	0.254981
Type_II	942	0.936382	9.4	Kamchatka	21	-0.650692	1.31582
Type_I	85	0.084493	8.6	Kamchatka	14	-0.767272	0.294934
Type_II	921	0.915507	8.6	Kamchatka	14	-0.767272	1.27586
Type_I	724	0.719682	9.6	Alaska	9	-0.62165	1.01284
Type_II	282	0.280318	9.6	Alaska	9	-0.62165	0.557953
Type_I	951	0.945328	11.4	Iceland	11	-0.362111	1.33479
Type_II	55	0.054672	11.4	Iceland	11	-0.362111	0.236005
Type_I	605	0.601392	5	Alaska	4	-1.30018	0.887498
Type_II	401	0.398608	5	Alaska	4	-1.30018	0.683298
Type_I	271	0.269384	15.9	Alaska	8	0.272597	0.545706
Type_II	735	0.730616	15.9	Alaska	8	0.272597	1.02509
Type_I	191	0.189861	4.2	Alaska	5	-1.42048	0.450849
Type_II	815	0.810139	4.2	Alaska	5	-1.42048	1.11995
Type_I	0	0	5.2	Kamchatka	16	-1.27021	0
Type_II	1006	1	5.2	Kamchatka	16	-1.27021	1.5708
Type_I	458	0.455268	4.2	Alaska	5	-1.42048	0.740607
Type_II	548	0.544732	4.2	Alaska	5	-1.42048	0.83019
Type_I	171	0.16998	21.6	Kamchatka	10	1.04874	0.424962
Type_II	835	0.83002	21.6	Kamchatka	10	1.04874	1.14583
Type_I	19	0.0188867	14.2	Greenland	16	0.0351551	0.137865
Type_II	987	0.981113	14.2	Greenland	16	0.0351551	1.43293
Type_I	114	0.11332	9.4	Kamchatka	21	-0.650692	0.343336
Type_II	892	0.88668	9.4	Kamchatka	21	-0.650692	1.22746
Type_I	4	0.00397614	11.2	Greenland	12	-0.390786	0.0630985
Type_II	1002	0.996024	11.2	Greenland	12	-0.390786	1.5077
Type_I	159	0.158052	5.6	Alaska	6	-1.21041	0.408853
Type_II	847	0.841948	5.6	Alaska	6	-1.21041	1.16194
Type_I	275	0.27336	5.6	Alaska	6	-1.21041	0.550177
Type_II	731	0.72664	5.6	Alaska	6	-1.21041	1.02062
Type_I	522	0.518887	11.4	Iceland	13	-0.362111	0.804289
Type_II	484	0.481113	11.4	Iceland	13	-0.362111	0.766507
Type_I	2	0.00198807	16.8	Alaska	7	0.397174	0.0446026
Type_II	1004	0.998012	16.8	Alaska	7	0.397174	1.52619
Type_I	264	0.262425	8.6	Kamchatka	14	-0.767272	0.537831
Type_II	742	0.737575	8.6	Kamchatka	14	-0.767272	1.03296
Type_I	942	0.936382	9	Svalbard	8	-0.7089	1.31582
Type_II	64	0.0636183	9	Svalbard	8	-0.7089	0.254981
Type_I	360	0.357853	15.9	Alaska	8	0.272597	0.641263
Type_II	646	0.642147	15.9	Alaska	8	0.272597	0.929533
Type_I	100	0.0994036	25.1	Kamchatka	15	1.51062	0.320755
Type_II	906	0.900596	25.1	Kamchatka	15	1.51062	1.25004
Type_I	692	0.687873	9.6	Alaska	9	-0.62165	0.977999
Type_II	314	0.312127	9.6	Alaska	9	-0.62165	0.592798
Type_I	4	0.00397614	5.2	Kamchatka	16	-1.27021	0.0630985
Type_II	1002	0.996024	5.2	Kamchatka	16	-1.27021	1.5077
Type_I	597	0.593439	5.8	Svalbard	5	-1.18057	0.87939
Type_II	409	0.406561	5.8	Svalbard	5	-1.18057	0.691406
Type_I	934	0.928429	5.9	Alaska	3	-1.16566	1.29997
Type_II	72	0.0715706	5.9	Alaska	3	-1.16566	0.270825
Type_I	535	0.531809	8.9	Iceland	B	-0.723477	0.817229
Type_II	471	0.468191	8.9	Iceland	B	-0.723477	0.753568
Type_I	368	0.365805	6.8	Alaska	10	-1.03201	0.649538
Type_II	638	0.634195	6.8	Alaska	10	-1.03201	0.921259
Type_I	165	0.164016	5.3	Kamchatka	17	-1.25524	0.416967
Type_II	841	0.835984	5.3	Kamchatka	17	-1.25524	1.15383
Type_I	0	0	23	Svalbard	7	1.2348	0
Type_II	1006	1	23	Svalbard	7	1.2348	1.5708
Type_I	153	0.152087	4.2	Iceland	10	-1.42048	0.400614
Type_II	853	0.847913	4.2	Iceland	10	-1.42048	1.17018
Type_I	941	0.935388	9	Svalbard	8	-0.7089	1.31379
Type_II	65	0.0646123	9	Svalbard	8	-0.7089	0.25701
Type_I	3	0.00298211	12.7	Kamchatka	18	-0.176698	0.0546359
Type_II	1003	0.997018	12.7	Kamchatka	18	-0.176698	1.51616
Type_I	163	0.162028	5.5	Greenland	10	-1.22534	0.414275
Type_II	843	0.837972	5.5	Greenland	10	-1.22534	1.15652
Type_I	116	0.115308	16	Alaska	1	0.286477	0.34646
Type_II	890	0.884692	16	Alaska	1	0.286477	1.22434
Type_I	117	0.116302	15.2	Kamchatka	19	0.175166	0.348013
Type_II	889	0.883698	15.2	Kamchatka	19	0.175166	1.22278
Type_I	629	0.625249	5.3	Kamchatka	17	-1.25524	0.911995
Type_II	377	0.374751	5.3	Kamchatka	17	-1.25524	0.658801
Type_I	928	0.922465	11.4	Iceland	11	-0.362111	1.28862
Type_II	78	0.0775348	11.4	Iceland	11	-0.362111	0.282181
Type_I	220	0.218688	23.5	Kamchatka	20	1.30082	0.48662
Type_II	786	0.781312	23.5	Kamchatka	20	1.30082	1.08418
Type_I	664	0.66004	9.6	Alaska	9	-0.62165	0.948305
Type_II	342	0.33996	9.6	Alaska	9	-0.62165	0.622491
Type_I	8	0.00795229	20.9	Svalbard	1A	0.955044	0.0892942
Type_II	998	0.992048	20.9	Svalbard	1A	0.955044	1.4815
Type_I	740	0.735586	5	Alaska	4	-1.30018	1.03071
Type_II	266	0.264414	5	Alaska	4	-1.30018	0.540088
Type_I	570	0.5666	9.5	Iceland	14	-0.636166	0.852197
Type_II	436	0.4334	9.5	Iceland	14	-0.636166	0.718599
Type_I	301	0.299205	4.2	Alaska	5	-1.42048	0.578772
Type_II	705	0.700795	4.2	Alaska	5	-1.42048	0.992025
Type_I	69	0.0685885	8.6	Kamchatka	14	-0.767272	0.264984
Type_II	937	0.931412	8.6	Kamchatka	14	-0.767272	1.30581
Type_I	0	0	21.6	Kamchatka	10	1.04874	0
Type_II	1006	1	21.6	Kamchatka	10	1.04874	1.5708
Type_I	382	0.379722	5.1	Greenland	21	-1.28519	0.663929
Type_II	624	0.620278	5.1	Greenland	21	-1.28519	0.906868
Type_I	435	0.432406	5.6	Alaska	6	-1.21041	0.717596
Type_II	571	0.567594	5.6	Alaska	6	-1.21041	0.8532
Type_I	135	0.134195	25.1	Kamchatka	15	1.51062	0.375058
Type_II	871	0.865805	25.1	Kamchatka	15	1.51062	1.19574
Type_I	145	0.144135	15.2	Kamchatka	19	0.175166	0.389419
Type_II	861	0.855865	15.2	Kamchatka	19	0.175166	1.18138
Type_I	30	0.0298211	2.8	Greenland	5	-1.63269	0.173558
Type_II	976	0.970179	2.8	Greenland	5	-1.63269	1.39724
Type_I	499	0.496024	5.6	Alaska	6	-1.21041	0.781422
Type_II	507	0.503976	5.6	Alaska	6	-1.21041	0.789374
Type_I	33	0.0328032	8.6	Kamchatka	14	-0.767272	0.182122
Type_II	973	0.967197	8.6	Kamchatka	14	-0.767272	1.38867
Type_I	0	0	5.3	Kamchatka	17	-1.25524	0
Type_II	1006	1	5.3	Kamchatka	17	-1.25524	1.5708
Type_I	684	0.67992	7.3	Svalbard	9	-0.958133	0.969447
Type_II	322	0.32008	7.3	Svalbard	9	-0.958133	0.601349
Type_I	20	0.0198807	16.8	Alaska	7	0.397174	0.14147
Type_II	986	0.980119	16.8	Alaska	7	0.397174	1.42933
Type_I	34	0.0337972	25.1	Kamchatka	15	1.51062	0.184892
Type_II	972	0.966203	25.1	Kamchatka	15	1.51062	1.3859
Type_I	3	0.00298211	12.7	Kamchatka	18	-0.176698	0.0546359
Type_II	1003	0.997018	12.7	Kamchatka	18	-0.176698	1.51616
Type_I	0	0	11.2	Greenland	12	-0.390786	0
Type_II	1006	1	11.2	Greenland	12	-0.390786	1.5708
Type_I	671	0.666998	15.9	Alaska	8	0.272597	0.955668
Type_II	335	0.333002	15.9	Alaska	8	0.272597	0.615128
Type_I	9	0.00894632	5.2	Kamchatka	16	-1.27021	0.0947266
Type_II	997	0.991054	5.2	Kamchatka	16	-1.27021	1.47607
Type_I	534	0.530815	15.2	Kamchatka	19	0.175166	0.816233
Type_II	472	0.469185	15.2	Kamchatka	19	0.175166	0.754564
Type_I	304	0.302187	5.3	Greenland	8	-1.25524	0.582023
Type_II	702	0.697813	5.3	Greenland	8	-1.25524	0.988773
Type_I	748	0.743539	9.6	Alaska	9	-0.62165	1.03977
Type_II	258	0.256461	9.6	Alaska	9	-0.62165	0.531028
Type_I	0	0	5.3	Kamchatka	17	-1.25524	0
Type_II	1006	1	5.3	Kamchatka	17	-1.25524	1.5708
Type_I	39	0.0387674	21.6	Kamchatka	10	1.04874	0.198189
Type_II	967	0.961233	21.6	Kamchatka	10	1.04874	1.37261
Type_I	21	0.0208748	2.8	Greenland	5	-1.63269	0.144988
Type_II	985	0.979125	2.8	Greenland	5	-1.63269	1.42581
Type_I	326	0.324056	6.8	Alaska	10	-1.03201	0.605604
Type_II	680	0.675944	6.8	Alaska	10	-1.03201	0.965192
Type_I	72	0.0715706	9.4	Kamchatka	21	-0.650692	0.270825
Type_II	934	0.928429	9.4	Kamchatka	21	-0.650692	1.29997
Type_I	51	0.0506958	9.3	Iceland	4	-0.665229	0.227105
Type_II	955	0.949304	9.3	Iceland	4	-0.665229	1.34369
Type_I	1	0.000994036	4.1	Greenland	1	-1.43557	0.0315336
Type_II	1005	0.999006	4.1	Greenland	1	-1.43557	1.53926
Type_I	156	0.15507	16	Alaska	1	0.286477	0.40475
Type_II	850	0.84493	16	Alaska	1	0.286477	1.16605
Type_I	96	0.0954274	23.5	Kamchatka	20	1.30082	0.31405
Type_II	910	0.904573	23.5	Kamchatka	20	1.30082	1.25675
Type_I	16	0.0159046	25.1	Kamchatka	15	1.51062	0.12645
Type_II	990	0.984095	25.1	Kamchatka	15	1.51062	1.44435
Type_I	20	0.0198807	5.3	Greenland	8	-1.25524	0.14147
Type_II	986	0.980119	5.3	Greenland	8	-1.25524	1.42933
Type_I	7	0.00695825	9.4	Kamchatka	21	-0.650692	0.0835132
Type_II	999	0.993042	9.4	Kamchatka	21	-0.650692	1.48728
Type_I	0	0	4.4	Greenland	3	-1.39034	0
Type_II	1006	1	4.4	Greenland	3	-1.39034	1.5708
Type_I	945	0.939364	5.8	Svalbard	5	-1.18057	1.32199
Type_II	61	0.0606362	5.8	Svalbard	5	-1.18057	0.248803
Type_I	695	0.690855	5.9	Alaska	3	-1.16566	0.981221
Type_II	311	0.309145	5.9	Alaska	3	-1.16566	0.589575
Type_I	12	0.0119284	16.8	Alaska	7	0.397174	0.109436
Type_II	994	0.988072	16.8	Alaska	7	0.397174	1.46136
Type_I	285	0.2833	11.4	Iceland	13	-0.362111	0.561267
Type_II	721	0.7167	11.4	Iceland	13	-0.362111	1.00953
Type_I	454	0.451292	15.9	Alaska	8	0.272597	0.736613
Type_II	552	0.548708	15.9	Alaska	8	0.272597	0.834183
Type_I	117	0.116302	15.6	Iceland	1	0.230899	0.348013
Type_II	889	0.883698	15.6	Iceland	1	0.230899	1.22278
Type_I	347	0.34493	15.2	Iceland	A	0.175166	0.627728
Type_II	659	0.65507	15.2	Iceland	A	0.175166	0.943068
Type_I	457	0.454274	4.2	Alaska	5	-1.42048	0.739609
Type_II	549	0.545726	4.2	Alaska	5	-1.42048	0.831188
Type_I	403	0.400596	8.9	Iceland	B	-0.723477	0.685328
Type_II	603	0.599404	8.9	Iceland	B	-0.723477	0.885468
Type_I	8	0.00795229	16.8	Alaska	7	0.397174	0.0892942
Type_II	998	0.992048	16.8	Alaska	7	0.397174	1.4815
Type_I	0	0	5.2	Kamchatka	16	-1.27021	0
Type_II	1006	1	5.2	Kamchatka	16	-1.27021	1.5708
Type_I	890	0.884692	5.9	Alaska	3	-1.16566	1.22434
Type_II	116	0.115308	5.9	Alaska	3	-1.16566	0.34646
Type_I	674	0.66998	15.9	Alaska	8	0.272597	0.958835
Type_II	332	0.33002	15.9	Alaska	8	0.272597	0.611961
Type_I	1	0.000994036	5.3	Kamchatka	17	-1.25524	0.0315336
Type_II	1005	0.999006	5.3	Kamchatka	17	-1.25524	1.53926
Type_I	486	0.483101	11.1	Iceland	9	-0.405139	0.768496
Type_II	520	0.516899	11.1	Iceland	9	-0.405139	0.8023
Type_I	634	0.630219	9.6	Alaska	9	-0.62165	0.917136
Type_II	372	0.369781	9.6	Alaska	9	-0.62165	0.653661
Type_I	0	0	12.7	Kamchatka	18	-0.176698	0
Type_II	1006	1	12.7	Kamchatka	18	-0.176698	1.5708
Type_I	49	0.0487078	9.4	Kamchatka	21	-0.650692	0.22253
Type_II	957	0.951292	9.4	Kamchatka	21	-0.650692	1.34827
Type_I	124	0.12326	6.8	Alaska	10	-1.03201	0.358729
Type_II	882	0.87674	6.8	Alaska	10	-1.03201	1.21207
Type_I	260	0.258449	16	Alaska	1	0.286477	0.533301
Type_II	746	0.741551	16	Alaska	1	0.286477	1.03749
Type_I	350	0.347913	2.9	Svalbard	2	-1.61746	0.630862
Type_II	656	0.652087	2.9	Svalbard	2	-1.61746	0.939934
Type_I	3	0.00298211	3.6	Greenland	17	-1.51117	0.0546359
Type_II	1003	0.997018	3.6	Greenland	17	-1.51117	1.51616
Type_I	143	0.142147	9.4	Kamchatka	21	-0.650692	0.386581
Type_II	863	0.857853	9.4	Kamchatka	21	-0.650692	1.18422
Type_I	957	0.951292	9	Svalbard	8	-0.7089	1.34827
Type_II	49	0.0487078	9	Svalbard	8	-0.7089	0.22253
Type_I	499	0.496024	6.6	Greenland	18	-1.06164	0.781422
Type_II	507	0.503976	6.6	Greenland	18	-1.06164	0.789374
Type_I	0	0	4	Greenland	2	-1.45067	0
Type_II	1006	1	4	Greenland	2	-1.45067	1.5708
Type_I	1006	1	5.8	Svalbard	5	-1.18057	1.5708
Type_II	0	0	5.8	Svalbard	5	-1.18057	0
Type_I	22	0.0218688	16.8	Alaska	7	0.397174	0.148425
Type_II	984	0.978131	16.8	Alaska	7	0.397174	1.42237
Type_I	3	0.00298211	15.2	Kamchatka	19	0.175166	0.0546359
Type_II	1003	0.997018	15.2	Kamchatka	19	0.175166	1.51616
Type_I	135	0.134195	2.8	Greenland	5	-1.63269	0.375058
Type_II	871	0.865805	2.8	Greenland	5	-1.63269	1.19574
Type_I	44	0.0437376	14.9	Iceland	5	0.133265	0.210691
Type_II	962	0.956262	14.9	Iceland	5	0.133265	1.36011
Type_I	305	0.303181	15.6	Iceland	1	0.230899	0.583105
Type_II	701	0.696819	15.6	Iceland	1	0.230899	0.987691
Type_I	65	0.0646123	5.3	Greenland	8	-1.25524	0.25701
Type_II	941	0.935388	5.3	Greenland	8	-1.25524	1.31379
Type_I	0	0	12.7	Kamchatka	18	-0.176698	0
Type_II	1006	1	12.7	Kamchatka	18	-0.176698	1.5708
Type_I	138	0.137177	4.2	Iceland	10	-1.42048	0.379412
Type_II	868	0.862823	4.2	Iceland	10	-1.42048	1.19138
Type_I	0	0	23.5	Kamchatka	20	1.30082	0
Type_II	1006	1	23.5	Kamchatka	20	1.30082	1.5708
Type_I	943	0.937376	11.4	Iceland	11	-0.362111	1.31786
Type_II	63	0.0626243	11.4	Iceland	11	-0.362111	0.252937
Type_I	602	0.59841	15.7	Greenland	15	0.244808	0.884454
Type_II	404	0.40159	15.7	Greenland	15	0.244808	0.686342
Type_I	0	0	23	Svalbard	7	1.2348	0
Type_II	1006	1	23	Svalbard	7	1.2348	1.5708
Type_I	5	0.00497018	14.2	Greenland	16	0.0351551	0.070558
Type_II	1001	0.99503	14.2	Greenland	16	0.0351551	1.50024
Type_I	117	0.116302	5.6	Alaska	6	-1.21041	0.348013
Type_II	889	0.883698	5.6	Alaska	6	-1.21041	1.22278
Type_I	4	0.00397614	11.2	Greenland	12	-0.390786	0.0630985
Type_II	1002	0.996024	11.2	Greenland	12	-0.390786	1.5077
Type_I	162	0.161034	14.9	Iceland	5	0.133265	0.412925
Type_II	844	0.838966	14.9	Iceland	5	0.133265	1.15787
Type_I	822	0.817097	4	Greenland	2	-1.45067	1.12888
Type_II	184	0.182903	4	Greenland	2	-1.45067	0.441915
Type_I	995	0.989066	25.1	Kamchatka	15	1.51062	1.46604
Type_II	11	0.0109344	25.1	Kamchatka	15	1.51062	0.104759
Type_I	50	0.0497018	4.4	Greenland	3	-1.39034	0.224828
Type_II	956	0.950298	4.4	Greenland	3	-1.39034	1.34597
Type_I	59	0.0586481	4.2	Iceland	10	-1.42048	0.244606
Type_II	947	0.941352	4.2	Iceland	10	-1.42048	1.32619
Type_I	0	0	3.6	Greenland	17	-1.51117	0
Type_II	1006	1	3.6	Greenland	17	-1.51117	1.5708
Type_I	139	0.138171	5.3	Greenland	8	-1.25524	0.380854
Type_II	867	0.861829	5.3	Greenland	8	-1.25524	1.18994
Type_I	56	0.055666	5.5	Greenland	10	-1.22534	0.238182
Type_II	950	0.944334	5.5	Greenland	10	-1.22534	1.33261
Type_I	0	0	8.6	Kamchatka	14	-0.767272	0
Type_II	1006	1	8.6	Kamchatka	14	-0.767272	1.5708
Type_I	0	0	5.3	Kamchatka	17	-1.25524	0
Type_II	1006	1	5.3	Kamchatka	17	-1.25524	1.5708
Type_I	205	0.203777	15.7	Greenland	15	0.244808	0.468353
Type_II	801	0.796223	15.7	Greenland	15	0.244808	1.10244
Type_I	357	0.354871	15.7	Greenland	15	0.244808	0.63815
Type_II	649	0.645129	15.7	Greenland	15	0.244808	0.932647
Type_I	340	0.337972	15.2	Iceland	A	0.175166	0.620391
Type_II	666	0.662028	15.2	Iceland	A	0.175166	0.950405
Type_I	0	0	14.2	Greenland	16	0.0351551	0
Type_II	1006	1	14.2	Greenland	16	0.0351551	1.5708
Type_I	1	0.000994036	21.6	Kamchatka	10	1.04874	0.0315336
Type_II	1005	0.999006	21.6	Kamchatka	10	1.04874	1.53926
Type_I	345	0.342942	5.5	Greenland	10	-1.22534	0.625636
Type_II	661	0.657058	5.5	Greenland	10	-1.22534	0.94516
Type_I	6	0.00596422	4	Greenland	2	-1.45067	0.0773053
Type_II	1000	0.994036	4	Greenland	2	-1.45067	1.49349
Type_I	19	0.0188867	4.4	Greenland	3	-1.39034	0.137865
Type_II	987	0.981113	4.4	Greenland	3	-1.39034	1.43293
Type_I	274	0.272366	5.6	Alaska	6	-1.21041	0.549061
Type_II	732	0.727634	5.6	Alaska	6	-1.21041	1.02173
Type_I	1	0.000994036	23	Svalbard	7	1.2348	0.0315336
Type_II	1005	0.999006	23	Svalbard	7	1.2348	1.53926
Type_I	659	0.65507	6.6	Greenland	18	-1.06164	0.943068
Type_II	347	0.34493	6.6	Greenland	18	-1.06164	0.627728

## Sheet: Abundance
TempC	Region	StreamID	mcrAcopies_gdwtsed	pmoAcopies_gdwtsed	cent_Abs
16	Alaska	A1	970	59	0.286477
16	Alaska	A1	503	238	0.286477
16	Alaska	A1	988	1311	0.286477
6.8	Alaska	A10	0	1723	-1.03201
6.8	Alaska	A10	0	494	-1.03201
6.8	Alaska	A10	0	2202	-1.03201
5.9	Alaska	A3	4738	2869	-1.16566
5.9	Alaska	A3	16215	7352	-1.16566
5.9	Alaska	A3	6847	3523	-1.16566
5	Alaska	A4	3252	843	-1.30018
5	Alaska	A4	5050	9034	-1.30018
5	Alaska	A4	0	0	-1.30018
4.2	Alaska	A5	17325	1822	-1.42048
4.2	Alaska	A5	1510	833	-1.42048
4.2	Alaska	A5	6835	1662	-1.42048
5.6	Alaska	A6	351	3243	-1.21041
5.6	Alaska	A6	0	2655	-1.21041
5.6	Alaska	A6	1760	7250	-1.21041
16.8	Alaska	A7	0	669	0.397174
16.8	Alaska	A7	1586	3463	0.397174
16.8	Alaska	A7	3579	5791	0.397174
15.9	Alaska	A8	19946	2524	0.272597
15.9	Alaska	A8	21851	4677	0.272597
15.9	Alaska	A8	39021	7218	0.272597
9.6	Alaska	A9	62742	4418	-0.62165
9.6	Alaska	A9	72182	6003	-0.62165
9.6	Alaska	A9	98576	6084	-0.62165
4.1	Greenland	G1	1395	730	-1.43557
4.1	Greenland	G1	0	910	-1.43557
4.1	Greenland	G1	487	0	-1.43557
5.5	Greenland	G10	0	2098	-1.22534
5.5	Greenland	G10	13230	7172	-1.22534
5.5	Greenland	G10	2892	9325	-1.22534
11.2	Greenland	G12	1030	294	-0.390786
11.2	Greenland	G12	3268	2590	-0.390786
11.2	Greenland	G12	1564	991	-0.390786
7.2	Greenland	G13	15576	1110	-0.972888
7.2	Greenland	G13	4555	674	-0.972888
7.2	Greenland	G13	4407	1086	-0.972888
15.7	Greenland	G15	42448	6982	0.244808
15.7	Greenland	G15	64773	12476	0.244808
15.7	Greenland	G15	20122	1487	0.244808
14.2	Greenland	G16	3685	44081	0.0351551
14.2	Greenland	G16	0	169197	0.0351551
14.2	Greenland	G16	5160	5278	0.0351551
3.6	Greenland	G17	0	790	-1.51117
3.6	Greenland	G17	0	379	-1.51117
3.6	Greenland	G17	0	0	-1.51117
6.6	Greenland	G18	0	0	-1.06164
6.6	Greenland	G18	0	1071	-1.06164
6.6	Greenland	G18	0	1465	-1.06164
4	Greenland	G2	10341	1960	-1.45067
4	Greenland	G2	16801	1986	-1.45067
4	Greenland	G2	3882	1933	-1.45067
5.1	Greenland	G21	930	0	-1.28519
5.1	Greenland	G21	93146	29079	-1.28519
5.1	Greenland	G21	4360	3357	-1.28519
4.4	Greenland	G3	590	300	-1.39034
4.4	Greenland	G3	1643	680	-1.39034
4.4	Greenland	G3	1403	936	-1.39034
2.8	Greenland	G5	3722	10571	-1.63269
2.8	Greenland	G5	2303	8371	-1.63269
2.8	Greenland	G5	1641	1895	-1.63269
5.3	Greenland	G8	1527	1784	-1.25524
5.3	Greenland	G8	1264	593	-1.25524
5.3	Greenland	G8	1790	2974	-1.25524
15.6	Iceland	I1	1003	316	0.230899
15.6	Iceland	I1	1801	0	0.230899
15.6	Iceland	I1	681	7425	0.230899
4.2	Iceland	I10	785	352	-1.42048
4.2	Iceland	I10	825	772	-1.42048
4.2	Iceland	I10	402	1319	-1.42048
11.4	Iceland	I11	2639	13162	-0.362111
11.4	Iceland	I11	1840	2741	-0.362111
11.4	Iceland	I11	2664	5194	-0.362111
13.3	Iceland	I12	856	0	-0.0916904
13.3	Iceland	I12	468	0	-0.0916904
13.3	Iceland	I12	0	0	-0.0916904
11.4	Iceland	I13	0	0	-0.362111
11.4	Iceland	I13	1309	0	-0.362111
11.4	Iceland	I13	1159	0	-0.362111
9.5	Iceland	I14	0	0	-0.636166
9.5	Iceland	I14	865	0	-0.636166
9.5	Iceland	I14	312	0	-0.636166
9.3	Iceland	I4	0	1684	-0.665229
9.3	Iceland	I4	0	313	-0.665229
9.3	Iceland	I4	0	1102	-0.665229
14.9	Iceland	I5	834	8082	0.133265
14.9	Iceland	I5	1406	5749	0.133265
14.9	Iceland	I5	748	661	0.133265
14.9	Iceland	I6	0	541	0.133265
14.9	Iceland	I6	0	1431	0.133265
14.9	Iceland	I6	0	179	0.133265
5.5	Iceland	I7	502	856	-1.22534
5.5	Iceland	I7	0	1475	-1.22534
5.5	Iceland	I7	536	571	-1.22534
20.2	Iceland	I8	985	2475	0.860902
20.2	Iceland	I8	675	1733	0.860902
20.2	Iceland	I8	1697	11663	0.860902
11.1	Iceland	I9	1202	2763	-0.405139
11.1	Iceland	I9	1896	2366	-0.405139
11.1	Iceland	I9	504	946	-0.405139
15.2	Iceland	IA	856	4218	0.175166
15.2	Iceland	IA	1492	1115	0.175166
15.2	Iceland	IA	1977	1252	0.175166
8.9	Iceland	IB	2616	25654	-0.723477
8.9	Iceland	IB	5142	9830	-0.723477
8.9	Iceland	IB	9849	14214	-0.723477
21.6	Kamchatka	R10	1269	2430	1.04874
21.6	Kamchatka	R10	789	1348	1.04874
21.6	Kamchatka	R10	0	1506	1.04874
8.6	Kamchatka	R14	666	1295	-0.767272
8.6	Kamchatka	R14	1233	1016	-0.767272
8.6	Kamchatka	R14	0	200	-0.767272
25.1	Kamchatka	R15	0	585	1.51062
25.1	Kamchatka	R15	9983	28478	1.51062
25.1	Kamchatka	R15	3478	17042	1.51062
5.2	Kamchatka	R16	0	0	-1.27021
5.2	Kamchatka	R16	0	278	-1.27021
5.2	Kamchatka	R16	0	190	-1.27021
5.3	Kamchatka	R17	0	1957	-1.25524
5.3	Kamchatka	R17	596	408	-1.25524
5.3	Kamchatka	R17	725	873	-1.25524
12.7	Kamchatka	R18	1948	5054	-0.176698
12.7	Kamchatka	R18	1255	1890	-0.176698
12.7	Kamchatka	R18	521	1385	-0.176698
15.2	Kamchatka	R19	499	1218	0.175166
15.2	Kamchatka	R19	843	1132	0.175166
15.2	Kamchatka	R19	928	3244	0.175166
23.5	Kamchatka	R20	747	1875	1.30082
23.5	Kamchatka	R20	1679	3063	1.30082
23.5	Kamchatka	R20	548	1720	1.30082
9.4	Kamchatka	R21	751	3298	-0.650692
9.4	Kamchatka	R21	483	3668	-0.650692
9.4	Kamchatka	R21	539	2543	-0.650692
20.9	Svalbard	S1A	0	2018	0.955044
20.9	Svalbard	S1A	0	48905	0.955044
20.9	Svalbard	S1A	0	1024	0.955044
2.9	Svalbard	S2	1292	1170	-1.61746
2.9	Svalbard	S2	1698	2585	-1.61746
2.9	Svalbard	S2	888	3672	-1.61746
12.7	Svalbard	S4	1775	1735	-0.176698
12.7	Svalbard	S4	2564	2644	-0.176698
12.7	Svalbard	S4	1473	1946	-0.176698
5.8	Svalbard	S5	1643	9764	-1.18057
5.8	Svalbard	S5	0	11726	-1.18057
5.8	Svalbard	S5	1575	11592	-1.18057
23	Svalbard	S7	2668	2786	1.2348
23	Svalbard	S7	34145	31147	1.2348
23	Svalbard	S7	18407	40210	1.2348
9	Svalbard	S8	0	45024	-0.7089
9	Svalbard	S8	0	27993	-0.7089
9	Svalbard	S8	0	19230	-0.7089
7.3	Svalbard	S9	0	3390	-0.958133
7.3	Svalbard	S9	0	6130	-0.958133
7.3	Svalbard	S9	0	5772	-0.958133

## Sheet: Process-level_efficiency
Region	Stream	cold_warm	cent_Abs	Process_level_efficiency
Alaska	1	Warm	0.286477	5.05245
Alaska	1	Warm	0.286477	37.6838
Alaska	1	Warm	0.286477	5.17976
Alaska	10	Cold	-1.03201	1.1195
Alaska	10	Cold	-1.03201	0.928479
Alaska	10	Cold	-1.03201	6.58472
Alaska	3	Cold	-1.16566	5.46587
Alaska	3	Cold	-1.16566	106.592
Alaska	3	Cold	-1.16566	19.9391
Alaska	6	Cold	-1.21041	7.60564
Alaska	6	Cold	-1.21041	1.12855
Alaska	6	Cold	-1.21041	2.01788
Alaska	7	Warm	0.397174	0.0245291
Alaska	7	Warm	0.397174	2.02799
Alaska	7	Warm	0.397174	0.227321
Alaska	8	Warm	0.272597	2.13422
Alaska	8	Warm	0.272597	2.94181
Greenland	15	Warm	0.244808	0.137192
Greenland	17	Cold	-1.51117	7.60952
Greenland	17	Cold	-1.51117	0.712176
Greenland	17	Cold	-1.51117	25.5126
Greenland	2	Cold	-1.45067	0.0630413
Greenland	2	Cold	-1.45067	0.109493
Greenland	3	Cold	-1.39034	0.0969854
Greenland	3	Cold	-1.39034	0.00407846
Greenland	3	Cold	-1.39034	0.25286
Greenland	4	Cold	-1.63269	0.0330841
Greenland	4	Cold	-1.63269	0.000940854
Greenland	4	Cold	-1.63269	0.0136627
Iceland	1	Warm	0.232986	13.767
Iceland	10	Cold	-1.42048	0.102712
Iceland	10	Cold	-1.42048	22.2393
Iceland	10	Cold	-1.42048	22.177
Iceland	12	Cold	-0.0916904	10.4353
Iceland	12	Cold	-0.0916904	29.7389
Iceland	12	Cold	-0.0916904	8.50675
Iceland	14	Cold	-0.636166	1.83651
Iceland	14	Cold	-0.636166	0.940655
Iceland	14	Cold	-0.636166	19.9137
Iceland	4	Cold	-0.667819	1.8003
Iceland	5	Warm	0.133265	111.904
Iceland	5	Warm	0.133265	4.39305
Iceland	5	Warm	0.133265	19.8345
Iceland	7	Cold	-1.22534	1.78297
Iceland	7	Cold	-1.22534	19.5734
Iceland	7	Cold	-1.22534	2.00979
Iceland	8	Warm	0.860902	25.9253
Iceland	8	Warm	0.860902	133.784
Iceland	8	Warm	0.860902	109.296
Kamchatka	10	Warm	1.04874	0.124798
Kamchatka	10	Warm	1.04874	1.69712
Kamchatka	10	Warm	1.04874	2.8173
Kamchatka	14	Cold	-0.767272	0.216302
Kamchatka	14	Cold	-0.767272	0.271794
Kamchatka	14	Cold	-0.767272	0.189952
Kamchatka	15	Warm	1.51062	1.93474
Kamchatka	15	Warm	1.51062	1.48587
Kamchatka	15	Warm	1.51062	0.909732
Kamchatka	16	Cold	-1.27021	0.0578752
Kamchatka	16	Cold	-1.27021	0.0493805
Kamchatka	16	Cold	-1.27021	0.134281
Kamchatka	18	Cold	-0.176698	1.62535
Kamchatka	18	Cold	-0.176698	0.182736
Kamchatka	18	Cold	-0.176698	0.308147
Kamchatka	19	Warm	0.175166	0.0559154
Kamchatka	19	Warm	0.175166	0.0679727
Kamchatka	19	Warm	0.175166	0.127781
Kamchatka	20	Warm	1.30082	0.0292888
Kamchatka	20	Warm	1.30082	0.01319
Kamchatka	20	Warm	1.30082	0.0944586
Kamchatka	21	Cold	-0.650692	0.434976
Kamchatka	21	Cold	-0.650692	1.21781
Kamchatka	21	Cold	-0.650692	0.89376

[truncated: 1 more sheets: System-level_efficiency]
