# Supplementary material for: A fixed methane filter maximizes freshwater emissions under warming
Source: Nat Clim Chang. 2026 Jun 5;16(6):704–11. doi: 10.1038/s41558-026-02649-2 (PMC13249575; doi:10.1038/s41558-026-02649-2)
Supplement: Supplementary file 5 — Phylogenetic tree data for the mcrA community. [file 41558_2026_2649_MOESM5_ESM.txt]

(((OTU9735:0.12862368,OTU81:0.18149302):0.03644992[0.5600],(OTU187:0.17675476,[CP130488.1]_Candidatus_Methanosuratincola_petrocarbonis:0.10635856):0.00000423[0.6640]):0.13583958[1.0000],((OTU281:0.17524782,OTU2279:0.34656336):0.09646340[0.8540],(OTU2775:0.80039811,(OTU44:0.04324689,[LNGD01000052.1]_Candidatus_Methanofastidiosum_methylthiophilus:0.02610357):0.34451368[1.0000]):0.08526190[0.6560]):0.04743163[0.4580],((((OTU2929:0.10078872,OTU1667:0.10505079):0.17767212[1.0000],(OTU49:0.12468477,(OTU17879:0.22027691,((OTU4752:0.10101751,OTU41:0.07726708):0.05438173[0.9720],(OTU1511:0.13575813,(OTU27:0.00838046,[PQAS01000057.1]___Candidatus_Methanoperedenaceae_archaeon:0.02009727):0.05024558[1.0000]):0.03132469[0.7900]):0.02131865[0.8240]):0.06304838[0.8180]):0.06523563[0.7420]):0.25222904[0.9840],((OTU432:0.08944837,(([AF414040.1]_Methanocaldococcus_jannaschii_)_gene_partial_cds':0.33235529,(OTU63:0.14853330,((OTU838:0.06939595,([AF414047.1]_Methanosphaera_stadtmanae)_gene_partial_cds':0.05231186):0.13487609[1.0000],(OTU230:0.19481011,((OTU72:0.07636979,OTU45:0.11656038):0.01666060[0.6400],(OTU2248:0.13306644,(OTU3915:0.09007853,OTU1498:0.08182632):0.06117366[0.9680]):0.04112027[0.5240]):0.00000846[0.4000]):0.03367357[0.4380]):0.04159676[0.5360]):0.00000423[0.7420]):0.12056150[0.6100]):0.11726052[0.9700],((OTU240500:0.12997001,OTU157870:0.08723923):0.06954517[0.7860],((OTU75:0.03102856,[CP001710.1]_Methanothermobacter_marburgensis:0.01293148):0.09620179[1.0000],(OTU129220:0.13020186,((OTU60:0.08143531,OTU4836:0.13247745):0.03178183[0.3320],(((OTU30:0.07715632,(OTU46:0.07677452,([HM802935.1]_Methanobacterium_flexile)_gene_partial_cds':0.02242156):0.02734527[0.9460]):0.01951808[0.8540],((OTU180:0.07787478,(OTU7675:0.07544695,([HM802934.1]_Methanobacterium_movens)_gene_partial_cds':0.05479260):0.01072732[0.5260]):0.03193865[0.7640],([CP004050.1]_Methanobrevibacter_sp.:0.07310046,(OTU944:0.04327017,[CP001719.1]__Methanobrevibacter_ruminantium:0.08455719):0.04562421[0.6100]):0.05348549[0.9420]):0.05038471[0.6620]):0.06387438[0.6200],((OTU222434:0.09858462,(OTU298:0.12221587,(OTU26:0.07190385,OTU1054:0.09520862):0.00689911[0.1940]):0.00468450[0.1740]):0.01075515[0.2780],(OTU23:0.11249943,(OTU445:0.09923557,(OTU78:0.11579318,(OTU974:0.09744206,(OTU1719:0.08665158,[AB542752.1]_Methanobacterium_oryzae:0.03003377):0.01664130[0.7040]):0.01348590[0.4980]):0.03448124[0.5260]):0.02465022[0.2840]):0.02984723[0.2600]):0.02482055[0.2440]):0.00000423[0.2120]):0.01611936[0.7320]):0.05000481[0.9120]):0.04442910[0.8960]):0.08970924[0.9360]):0.09263161[0.7300]):0.05193357[0.2820],(([CP047880.1]_Methanomassiliicoccaceae_archaeon_DOK:0.21761654,((OTU11:0.13944590,(OTU366:0.11668791,(OTU80:0.08692332,(OTU129589:0.09582782,OTU1002:0.10093760):0.01877630[0.4980]):0.05177012[0.7000]):0.01381555[0.3200]):0.03828150[0.5960],((OTU220:0.12157735,OTU1330:0.09030877):0.08497003[0.9920],(OTU105:0.13580161,(OTU277:0.12089186,(OTU88:0.06668749,[HQ896500.1]_Methanomassiliicoccus_luminyensis:0.03053108):0.01865810[0.9560]):0.02869805[0.8600]):0.02746674[0.6120]):0.01937741[0.5380]):0.02685456[0.8840]):0.23267339[1.0000],(((OTU155907:0.18296247,(OTU168253:0.11252146,([AY260442.1]_Methanomethylovorans_hollandica)_gene_partial_cds':0.08586418):0.05846314[0.8940]):0.04997335[0.4500],(OTU284375:0.11405717,((OTU128648:0.07505185,OTU128384:0.12141866):0.03102585[0.3920],(OTU239382:0.14318074,(OTU130422:0.05465922,([AE010299.1]_Methanosarcina_acetivorans:0.04251495,[AB300782.1]_Methanosarcina_mazei:0.03031524):0.01103404[0.5660]):0.04918786[1.0000]):0.05867496[0.7920]):0.01235897[0.1760]):0.05713868[0.5460]):0.03068040[0.5140],((OTU64582:0.13695957,(OTU129364:0.14952119,((OTU94:0.12457198,[MVRM01000086.1]_Methanosaeta_sp.:0.23851486):0.05055363[0.3740],(OTU242576:0.15453405,(((OTU176701:0.07797596,(OTU634:0.05520193,OTU33194:0.15817301):0.07419349[0.5820]):0.07919669[0.8800],(OTU1:0.11718242,((OTU5:0.06426014,OTU3954:0.12363589):0.02178847[0.5540],(OTU27358:0.08525998,OTU234370:0.09123891):0.03545221[0.5100]):0.00000423[0.3300]):0.00000423[0.1600]):0.03954323[0.0860],((OTU4999:0.10316544,OTU249:0.10181610):0.08489992[0.7660],(OTU300:0.10362486,((OTU50:0.10004199,(OTU293116:0.09794000,OTU2:0.09396712):0.03702200[0.5120]):0.01318434[0.1000],(OTU10666:0.09150143,([JAAYUN010000160.1]_Methanothrix_soehngenii:0.01637751,[CP0025658]_Methanothrix_soehngenii:0.01483892):0.04494070[1.0000]):0.02821062[0.4200]):0.00551686[0.0360]):0.00000423[0.0440]):0.01071892[0.0860]):0.00194707[0.2580]):0.00000000[0.2960]):0.03783380[0.3180]):0.01889295[0.3340]):0.13443257[0.6440],((OTU4:0.19836580,((OTU113074:0.10618875,(OTU494:0.13223791,OTU2903:0.05927900):0.06115078[0.7660]):0.03086192[0.3620],(((OTU712:0.05060855,[CP003243]_Methanocella_conradii:0.02491910):0.07180150[1.0000],(OTU444:0.10968661,[AB300467.1]_Methanocella_paludicola:0.05948422):0.00540611[0.4240]):0.07561098[0.8360],(OTU127740:0.16267310,(OTU2978:0.13351550,([AM114193]_Methanocella_arvoryzae:0.03698114,(OTU17:0.01703051,[MVRA01000205]_Methanocella_sp.:0.01383958):0.04494877[1.0000]):0.00000423[0.7980]):0.00000423[0.5680]):0.02785276[0.4880]):0.02118385[0.4580]):0.08563627[0.9640]):0.04442143[0.4600],(((OTU297:0.12503670,OTU145290:0.09304696):0.01685942[0.6120],(OTU3595:0.02150268,[AB703641.1]_Methanolinea_tarda:0.09112527):0.13763492[1.0000]):0.05311364[0.4680],(((OTU53:0.09193107,OTU171:0.12648720):0.05489626[0.7300],((OTU1630:0.00000423,[CP001338.1]_Methanosphaerula_palustris:0.04681038):0.17253407[1.0000],(OTU6:0.11416218,(OTU227:0.12970278,(OTU89:0.07577161,(OTU479:0.12417567,OTU102:0.10819715):0.04108383[0.4720]):0.02109445[0.1740]):0.02356692[0.1540]):0.02084260[0.0700]):0.00745772[0.1020]):0.02356643[0.1760],((OTU7706:0.09648835,(OTU1558:0.08500560,(OTU750:0.09351308,([MVRD01000011]_Methanoregula_sp.:0.07111587,[AB479391.1]_Methanoregula_formicicum:0.05882690):0.03332298[0.5300]):0.01952603[0.1720]):0.01400838[0.5300]):0.04472115[0.5500],(OTU172813:0.10979256,((OTU7:0.08599495,OTU174095:0.10088076):0.02901178[0.4820],(OTU3:0.06889888,(OTU135738:0.08626257,(OTU89237:0.05918389,OTU112383:0.15078938):0.05842538[0.5720]):0.04016602[0.3440]):0.01882999[0.3420]):0.04155897[0.3520]):0.02828410[0.1580]):0.03028292[0.3220]):0.01261503[0.1160]):0.09905015[0.4280]):0.00000423[0.1440]):0.04173172[0.3160]):0.04771251[0.6680]):0.03585018[0.5900]):0.12486068[0.7640]);
