# Supplementary material for: A fixed methane filter maximizes freshwater emissions under warming
Source: Nat Clim Chang. 2026 Jun 5;16(6):704–11. doi: 10.1038/s41558-026-02649-2 (PMC13249575; doi:10.1038/s41558-026-02649-2)
Supplement: Supplementary file 6 — Phylogenetic tree data for the pmoA community. [file 41558_2026_2649_MOESM6_ESM.txt]

((OTU4831:0.05465497,OTU2623:0.08897872):0.42776456[1.0000],(OTU24249:0.70873733,(OTU3388:0.30703066,(OTU5536:0.21245012,(OTU2172:0.02875739,[JAOUMR010000047.1_247-1092]_Nitrospira_sp.:0.04846635):0.09746610[1.0000]):0.44688877[1.0000]):0.21777487[0.9460]):0.26145155[0.9180],((OTU1697:0.48144638,(OTU665:0.12244660,(OTU14106:0.11262024,(OTU897:0.08921341,OTU436:0.11205808):0.01375746[0.5860]):0.02940729[0.6580]):0.12933778[1.0000]):0.02286122[0.6380],((OTU841:0.28957641,(((OTU456:0.16429786,(OTU917:0.11685842,(((OTU3792:0.06968200,OTU2823:0.06988586):0.01490667[0.4260],(OTU2:0.07287840,(OTU60:0.04956073,OTU114655:0.07854711):0.02312816[0.9220]):0.02669020[0.3800]):0.02493746[0.2560],((OTU50:0.09399901,OTU331:0.07578951):0.03608156[0.4280],((OTU8840:0.09398437,([FJ713041.1]_Methylosinus_sporium)_gene_partial_cds':0.06722908):0.02992890[0.2480],((OTU1256:0.07127803,(OTU7627:0.09967716,OTU37435:0.08230073):0.02970640[0.4280]):0.00609620[0.1280],(OTU1554:0.07308502,(OTU494:0.03343023,OTU112154:0.09228776):0.03418867[0.5880]):0.02698326[0.5560]):0.00312277[0.0500]):0.00625231[0.0740]):0.01680401[0.0620]):0.01159991[0.3240]):0.00000000[0.2700]):0.12092276[1.0000],(OTU36:0.13648269,(OTU18911:0.07181979,((OTU4200:0.13006570,(OTU409:0.07016865,(OTU1221:0.05654973,([AY007284.1]_Methylosinus_sp.)_gene_partial_cds':0.05219519):0.02175530[0.7440]):0.01504708[0.5180]):0.00506423[0.0660],((OTU3796:0.09997832,(OTU86:0.06183705,OTU25882:0.06437630):0.00025337[0.2000]):0.02720645[0.1440],((OTU4524:0.07260076,(OTU259:0.05727976,(OTU83:0.05818393,OTU180:0.06961600):0.02445187[0.5640]):0.01902762[0.2720]):0.00960465[0.0560],(OTU153826:0.08659321,((OTU4857:0.06119528,OTU2687:0.06744103):0.02430142[0.4760],(OTU40234:0.09167498,(OTU3:0.00389016,([GU734137.1]_Methylocystis_sp.)_gene_partial_cds':0.00792634):0.04252911[1.0000]):0.00923699[0.3880]):0.01436245[0.2660]):0.02409981[0.2060]):0.01853050[0.0240]):0.01496956[0.2060]):0.02877918[0.5340]):0.02320771[0.6700]):0.10177865[1.0000]):0.06215037[0.8180],(OTU673:0.32171253,((OTU634:0.11208040,(OTU5776:0.08443779,((OTU889:0.05423398,OTU3629:0.08882079):0.02472748[0.4200],((OTU7741:0.04732282,OTU3564:0.07615663):0.02853993[0.5620],(OTU569:0.05979583,(OTU8322:0.06518020,OTU103208:0.05179916):0.02764490[0.7400]):0.00683770[0.3880]):0.00181622[0.1320]):0.01497037[0.4380]):0.02935153[0.5600]):0.13891066[1.0000],(((OTU192:0.03284229,(OTU2055:0.06187939,([KP715290.1]_Methylocapsa_palsarum_)_gene_partial_cds':0.03732261):0.04642390[0.9820]):0.10694516[1.0000],((OTU8236:0.06820884,(OTU290:0.03928241,OTU145598:0.08053122):0.01652732[0.5980]):0.09478302[1.0000],([AJ278727.1]_Methylocapsa_acidophila:0.11613695,(OTU125770:0.05213510,(OTU201:0.09704276,(OTU572:0.00000190,[FN433470.1]_Methylocapsa_aurea:0.01095020):0.03189993[1.0000]):0.03868461[0.5500]):0.04156131[0.9980]):0.02858577[0.8980]):0.02179060[0.6120]):0.01195267[0.5380],((OTU10:0.08523947,((OTU1163:0.08202158,(OTU189:0.08940129,OTU1152:0.04474940):0.04487936[0.8320]):0.04755856[0.3240],((OTU2955:0.08836797,(OTU29:0.06458286,OTU122:0.06445400):0.03835061[0.6740]):0.01216866[0.1300],((OTU6685:0.06734648,OTU451:0.05581538):0.03126297[0.5700],(OTU1363:0.09869477,(OTU39:0.07095702,OTU1039:0.04981577):0.02298907[0.5900]):0.01779819[0.3920]):0.01929252[0.2260]):0.00469402[0.1580]):0.02947437[0.6260]):0.06311768[0.7560],((OTU442:0.13931705,((OTU9:0.12298594,OTU718:0.07965543):0.01675030[0.4700],(OTU50132:0.10570780,OTU205:0.08371571):0.04057259[0.8660]):0.04201756[0.8020]):0.02790419[0.4200],((OTU2629_size=52:0.12356349,((OTU1929_size=73:0.08218923,OTU109:0.04963679):0.02381831[0.7320],(OTU2267:0.09000692,(OTU687:0.07146946,OTU2724:0.09141731):0.01647039[0.8220]):0.02341907[0.5160]):0.00000000[0.2880]):0.02735433[0.5160],(OTU29798:0.13313512,(OTU584:0.13747464,((((OTU3930:0.04564014,OTU198:0.07022043):0.02102455[0.4980],(OTU65:0.04667697,OTU120864:0.07097523):0.01791289[0.4260]):0.00770440[0.0500],(OTU103159:0.08695503,(OTU227:0.06148057,(OTU153938:0.07096758,OTU146:0.06272878):0.00599272[0.1320]):0.00816541[0.0620]):0.01597341[0.0440]):0.00340045[0.0300],((OTU4792:0.07764718,(OTU965:0.05649040,OTU11851:0.06715450):0.00980851[0.3180]):0.00869319[0.0860],((OTU15:0.07241614,(OTU36003:0.06255751,OTU1418:0.06453199):0.00534019[0.3220]):0.01548578[0.3840],(OTU13:0.08050978,(OTU39746:0.07435490,OTU162:0.04644580):0.01370204[0.3440]):0.00000190[0.1300]):0.01586629[0.1620]):0.00968802[0.1220]):0.00192536[0.5420]):0.01502213[0.5980]):0.04711609[0.8320]):0.00707679[0.4880]):0.00216066[0.3420]):0.13444025[0.9200]):0.06062834[0.8940]):0.02675480[0.4900]):0.02737163[0.6260]):0.03925188[0.4680]):0.10557874[0.9080],(OTU3585:0.53400250,((((OTU37400:0.40070441,(OTU71114:0.17518784,OTU27895:0.41613963):0.02960354[0.2420]):0.06452617[0.2160],((OTU1513:0.09791489,OTU1070:0.15889572):0.07280781[0.9380],((OTU344:0.11294703,OTU153355:0.11860737):0.06985154[0.9620],(OTU8518:0.09919089,OTU100:0.10962478):0.07768059[0.9940]):0.05002371[0.7820]):0.03937837[0.6740]):0.07528465[0.0600],(OTU603:0.35019916,((OTU152015:0.05927086,(OTU738:0.07883633,OTU54:0.06593603):0.01492492[0.4120]):0.29352410[1.0000],(OTU95:0.21705801,(OTU621:0.17943399,((OTU314:0.10453979,OTU313:0.07316158):0.08139519[0.9920],(OTU8443:0.11284373,OTU123:0.00930551):0.09876818[1.0000]):0.06833406[0.9300]):0.04444806[0.5580]):0.03282609[0.3900]):0.00000190[0.0920]):0.04369132[0.0640]):0.03669890[0.4300],(((OTU402:0.10027306,OTU2767:0.10021776):0.28261460[1.0000],((OTU63042:0.13983927,(OTU153376:0.11388750,OTU1216:0.07093786):0.02489283[0.6800]):0.02460429[0.9680],(OTU2780:0.16283688,(((OTU831:0.04785306,[HF954359.1]_Methylomonas_lenta:0.07323752):0.00000190[0.5680],(OTU12735:0.04634635,[AB538965.1]_Methylomonas_koyamae:0.05998479):0.03732106[0.6240]):0.11269167[0.9960],(((OTU76:0.08421468,OTU46072:0.08996073):0.03501468[0.5760],((OTU516:0.09175038,(OTU6094:0.09024610,(OTU43:0.06366148,(OTU77:0.07832034,(OTU27:0.06569969,OTU23:0.05418845):0.01086683[0.3900]):0.01826026[0.6940]):0.02081026[0.5760]):0.00926474[0.5900]):0.05801311[0.9340],((OTU68724:0.08539675,OTU50679:0.08012987):0.01985850[0.4680],(OTU141472:0.10342672,((OTU82:0.09981540,OTU745:0.09042749):0.02716721[0.1160],((OTU418:0.06720362,(OTU16:0.05243492,(OTU4305:0.06542936,OTU149419:0.05780564):0.01860424[0.3060]):0.00495312[0.1180]):0.00841080[0.0840],(OTU194:0.06432248,(OTU108368:0.06807583,(OTU546:0.04527709,OTU40:0.07442769):0.01285934[0.2600]):0.01211185[0.2380]):0.01043177[0.1680]):0.01542752[0.1140]):0.00000190[0.3180]):0.03885393[0.5620]):0.02725022[0.3700]):0.01329135[0.2320]):0.08768871[0.9900],((OTU1211:0.09482403,(OTU73994:0.12767963,(OTU1616:0.04223636,OTU142624:0.09279747):0.04240233[0.9920]):0.05794034[0.7180]):0.04581172[0.6020],(((OTU208:0.10630622,(OTU804:0.07586704,OTU2668:0.06518073):0.01588124[0.8160]):0.01278711[0.4300],(OTU1288:0.09040855,(OTU3171:0.06289567,(OTU1557:0.05962674,OTU12992:0.06382105):0.02708570[0.4080]):0.02587836[0.7860]):0.02442235[0.6340]):0.12118840[0.9840],(OTU1137:0.12425125,((OTU2035:0.15315184,((OTU322:0.12884458,OTU2768:0.09026003):0.01744334[0.1400],(OTU9010:0.13291177,(OTU20997:0.09878918,OTU1349:0.06143672):0.00631469[0.4120]):0.03702051[0.2040]):0.00000190[0.0260]):0.00480983[0.1020],((OTU98:0.03817816,OTU3262:0.07862853):0.05741134[0.7880],(OTU2945:0.10812057,(OTU2936:0.08521886,((OTU2371:0.07290076,(OTU339:0.02910655,([AY007285.1]_Methylobacter_sp.)_gene_partial_cds':0.05984635):0.01655506[0.8560]):0.03678821[0.6280],((OTU619:0.05516549,OTU36779:0.07616715):0.02506403[0.4120],((OTU1944:0.07333149,(OTU1871:0.06675848,OTU1324:0.04758726):0.01289168[0.4540]):0.01652413[0.2580],(OTU449:0.05897367,(OTU73782:0.07034971,OTU12480:0.05359096):0.01734891[0.6540]):0.02423004[0.1700]):0.00335862[0.0420]):0.00000190[0.0340]):0.01017165[0.0860]):0.00000190[0.0840]):0.00000380[0.1700]):0.06316730[0.2900]):0.00165617[0.2860]):0.04837845[0.5660]):0.00859380[0.3420]):0.03784573[0.4240]):0.00000190[0.2760]):0.00000190[0.3540]):0.11028556[0.9720]):0.28510160[1.0000]):0.07826498[0.3280],((OTU1:0.09217071,[AB536748.1_325-1068]_Methylothermus_subterraneus:0.02124475):0.25457708[1.0000],(((OTU754:0.08306882,((OTU33444:0.08164243,OTU15117:0.08164402):0.01421432[0.5400],((OTU20521:0.11161762,(OTU5977:0.06005270,(OTU251:0.05587004,OTU186:0.08809701):0.03388488[0.5980]):0.03253547[0.8280]):0.07368803[0.9240],((OTU139:0.11195622,(OTU406:0.06445223,OTU2004:0.07074724):0.01771943[0.3740]):0.03048089[0.6120],(OTU5564:0.13037207,(OTU31977:0.07544233,OTU127314:0.11403999):0.02562151[0.5200]):0.02291897[0.2660]):0.00576505[0.1540]):0.05080947[0.5020]):0.04429546[0.6280]):0.05285010[0.7160],((OTU485:0.07306349,((OTU27221:0.07526585,OTU120:0.04966498):0.04797236[0.3660],(([QJPH01000100.1_c2174-1431]_Candidatus_Methylumidiphilus_alinenensis:0.06088173,OTU3429:0.06727397):0.02342373[0.1200],(OTU32176:0.05625953,OTU3140:0.07472918):0.00256713[0.3740]):0.00182405[0.0280]):0.03141557[0.2800]):0.03738523[0.7020],((OTU79:0.17041496,(OTU107:0.08640910,OTU103861:0.06970612):0.12323535[1.0000]):0.04026525[0.1740],((OTU13465:0.13679185,(OTU340:0.06089999,(OTU177:0.07744141,(OTU91:0.06218183,OTU2373:0.06798826):0.03167120[0.8520]):0.01484906[0.2500]):0.01736905[0.2120]):0.00613618[0.0140],((OTU75357:0.09672460,(OTU310:0.06592402,OTU150:0.13027661):0.05283317[0.9340]):0.02838792[0.5140],(((OTU1474:0.04910688,OTU140667:0.08902069):0.02434244[0.6720],(OTU226:0.08003269,OTU11109:0.06984423):0.00987680[0.2820]):0.03788360[0.1340],((OTU19:0.07335113,(OTU317:0.04567024,OTU225:0.08023381):0.03117766[0.4900]):0.02033624[0.2020],(OTU369:0.05087763,(OTU4150:0.06566512,OTU17062:0.09148910):0.03603895[0.4240]):0.01941020[0.1820]):0.01499663[0.0860]):0.00936402[0.0320]):0.01755691[0.0020]):0.00075588[0.0040]):0.02435792[0.0760]):0.01630716[0.4260]):0.07078147[0.9220],(OTU28:0.19440921,((OTU7743:0.18029270,((OTU15131:0.04585957,OTU12156:0.08260605):0.02435415[0.6420],(OTU2144:0.04947331,([EU359002.1]_Methylogaea_oryzae)_gene_partial_cds':0.03869279):0.02329244[0.9440]):0.03309956[0.9820]):0.07225863[0.8440],((((OTU37:0.07411934,OTU111438:0.07245721):0.00978633[0.4860],(OTU73350:0.07094496,(OTU25:0.00000000,[c1928291-1927548]_Methylococcus_capsulatus:0.00000000):0.06533506[1.0000]):0.02061802[0.3340]):0.05686258[0.7260],(OTU455:0.11366946,(((OTU819:0.06659653,OTU103863:0.06154542):0.01631231[0.1780],(OTU17057:0.07178341,(OTU983:0.08472199,OTU62997:0.09473795):0.02078983[0.3800]):0.02573697[0.3420]):0.03049264[0.1780],(OTU103931:0.08788423,((OTU1260:0.08974080,OTU1156:0.06784670):0.02595551[0.4820],(OTU12:0.02206766,([MH806335.1]_Methylolobus_aquaticus)_gene_partial_cds':0.00926728):0.03093020[1.0000]):0.01432428[0.2020]):0.00901377[0.0380]):0.01286268[0.2140]):0.03756037[0.7700]):0.02040952[0.1720],((OTU1691:0.08980134,OTU104577:0.08841038):0.04928285[0.7160],((OTU33318:0.10245673,(OTU67:0.10673992,(OTU244:0.02506731,([MT366582.1]_Methylocaldum_gracile)_gene_partial_cds':0.01614002):0.10117016[1.0000]):0.02499190[0.2140]):0.00000190[0.0180],(((OTU20555:0.06666788,OTU1676:0.06442504):0.02887702[0.3320],(OTU5927:0.07773106,(OTU489:0.05840391,([KY129803.1]_Methylomagnum_ishizawai)_gene_partial_cds':0.08148017):0.02540342[0.7620]):0.02508628[0.3340]):0.00000190[0.0160],(OTU487:0.07927009,(OTU1667:0.12661096,((OTU803:0.07021300,(OTU112042:0.09771311,OTU102:0.05586663):0.03020294[0.4960]):0.02446251[0.1660],((OTU747:0.09164820,OTU4970:0.02856295):0.06030064[0.9920],(OTU6061:0.07704189,(OTU5:0.05447324,[HF954363.1]_Methyloparacoccus_murrellii:0.04389290):0.01049241[0.6220]):0.01008865[0.4120]):0.00697556[0.1720]):0.00326415[0.0340]):0.01849891[0.0640]):0.02236484[0.0580]):0.03685176[0.2240]):0.01122616[0.1380]):0.03563405[0.3260]):0.00689396[0.1180]):0.01261964[0.2240]):0.00522970[0.4300]):0.00378808[0.6360]):0.05164718[0.8520]):0.05548964[0.5380]):0.02244346[0.5680]):0.03603829[0.7700]):0.08874215[0.7800]):0.00000000[0.3240]);
